# Supplementary material for: Transcriptomic Profiling of the Maize (Zea mays L.) Leaf Response to Abiotic Stresses at the Seedling Stage
Source: Front Plant Sci. 2017 Mar 1;8:290. doi: 10.3389/fpls.2017.00290 (PMC5331654; doi:10.3389/fpls.2017.00290)
Supplement: Supplementary file 2 [file Data_Sheet_2.xlsx]

## Sheet: Title page
Transcriptomic profiling of the maize (Zea mays L.) leaf response to abiotic stresses at the seedling stage Pengcheng Li*, Wei Cao*, Huimin Fang, Shuhui Xu, Shuangyi Yin, Yingying Zhang, Dezhou Lin, Jianan Wang, Yufei Chen, Chenwu Xu#, Zefeng Yang#
Supplementary Dataset
Supplementary Dataset 1. Comprehensive list of the 167 genes that simultaneously differentially expressed in four stress samples
Supplementary Dataset 2. Comprehensive list of differentially expressed genes involving in 15 pathways

## Sheet: Supplementary Dataset 1
Supplementary Dataset 1. Comprehensive list of the 167 genes that simultaneously differentially expressed in four stress samples
Value1：FPKM values under stress condition; Value2: FPKM values under control condition; Ratio: significance of the changes
Gene.id	Gene.name	Description	Locus	Value1	Value2	Log2FC	Pvalue	Qvalue	Updown	Stress
AC193402.3_FG004	-	Uncharacterized_protein	10:120463513-120465060	0.590455	8.05235	-3.76951	1.00165e-05	0.000597774	DOWN	Salinity
AC193402.3_FG004	-	Uncharacterized_protein	10:120463513-120465060	0.377159	8.05235	-4.41617	1.68e-05	0.000572186	DOWN	Drought
AC193402.3_FG004	-	Uncharacterized_protein	10:120463513-120465060	0.177762	8.05235	-5.50139	2.56365e-05	0.000852614	DOWN	HT
AC193402.3_FG004	-	Uncharacterized_protein	10:120463513-120465060	0.0415873	8.05235	-7.59712	5.25168e-11	7.49635e-09	DOWN	Cold
AC194485.3_FG002	-	Uncharacterized_protein	10:108760221-108760839	2.19399	44.7269	-4.34952	7.89923e-10	2.19372e-07	DOWN	Salinity
AC194485.3_FG002	-	Uncharacterized_protein	10:108760221-108760839	0.935278	44.7269	-5.57961	3.8e-16	1.51e-13	DOWN	Drought
AC194485.3_FG002	-	Uncharacterized_protein	10:108760221-108760839	3.39686	44.7269	-3.71887	9.84378e-06	0.000377679	DOWN	HT
AC194485.3_FG002	-	Uncharacterized_protein	10:108760221-108760839	2.22506	44.7269	-4.32923	2.03702e-12	3.73421e-10	DOWN	Cold
AC197267.3_FG001	-	Uncharacterized_protein	9:51816233-51816517	0	6.61724	NA	9.13124e-05	0.00351816	DOWN	Salinity
AC197267.3_FG001	-	Uncharacterized_protein	9:51816233-51816517	0	6.61724	NA	0.000528493	0.0106164	DOWN	Drought
AC197267.3_FG001	-	Uncharacterized_protein	9:51816233-51816517	0	6.61724	NA	0.0011304	0.0184292	DOWN	HT
AC197267.3_FG001	-	Uncharacterized_protein	9:51816233-51816517	0	6.61724	NA	0.00040327	0.00973918	DOWN	Cold
AC206165.3_FG019	-	Uncharacterized_protein	6:159858828-159860325	0.137661	15.1337	-6.7805	1.2627e-14	1.18058e-11	DOWN	Salinity
AC206165.3_FG019	-	Uncharacterized_protein	6:159858828-159860325	0.0409421	15.1337	-8.52997	2.09e-20	2.06e-17	DOWN	Drought
AC206165.3_FG019	-	Uncharacterized_protein	6:159858828-159860325	3.26294	15.1337	-2.21352	0.0018112	0.026593	DOWN	HT
AC206165.3_FG019	-	Uncharacterized_protein	6:159858828-159860325	0.727318	15.1337	-4.37904	2.03191e-06	0.000108266	DOWN	Cold
AC212225.3_FG001	-	Uncharacterized_protein	6:11164454-11164792	0	11.6177	NA	3.69213e-07	4.12592e-05	DOWN	Salinity
AC212225.3_FG001	-	Uncharacterized_protein	6:11164454-11164792	0	11.6177	NA	2.2e-06	9.88e-05	DOWN	Drought
AC212225.3_FG001	-	Uncharacterized_protein	6:11164454-11164792	0.518819	11.6177	-4.48495	0.00400736	0.047926	DOWN	HT
AC212225.3_FG001	-	Uncharacterized_protein	6:11164454-11164792	0	11.6177	NA	9.08881e-07	5.35865e-05	DOWN	Cold
AC214438.3_FG002	-	Uncharacterized_protein	4:43515438-43515929	0	3.96432	NA	0.000279606	0.00848773	DOWN	Salinity
AC214438.3_FG002	-	Uncharacterized_protein	4:43515438-43515929	0	3.96432	NA	0.00107036	0.0189241	DOWN	Drought
AC214438.3_FG002	-	Uncharacterized_protein	4:43515438-43515929	0	3.96432	NA	0.00206445	0.0293696	DOWN	HT
AC214438.3_FG002	-	Uncharacterized_protein	4:43515438-43515929	0	3.96432	NA	0.000939648	0.018561	DOWN	Cold
GRMZM2G000268	-	Putative_oxidoreductase_aldo_keto_reductase_family_protein;_Uncharacterized_protein	10:120471081-120473634	1.4836	30.8424	-4.37774	2.63134e-12	1.36678e-09	DOWN	Salinity
GRMZM2G000268	-	Putative_oxidoreductase_aldo_keto_reductase_family_protein;_Uncharacterized_protein	10:120471081-120473634	7.85552	30.8424	-1.97313	1.4e-06	6.76e-05	DOWN	Drought
GRMZM2G000268	-	Putative_oxidoreductase_aldo_keto_reductase_family_protein;_Uncharacterized_protein	10:120471081-120473634	0.690906	30.8424	-5.48028	2.39143e-16	1.07696e-13	DOWN	HT
GRMZM2G000268	-	Putative_oxidoreductase_aldo_keto_reductase_family_protein;_Uncharacterized_protein	10:120471081-120473634	3.93691	30.8424	-2.96978	4.46047e-06	0.000210387	DOWN	Cold
GRMZM2G000353	-	Putative_RING_zinc_finger_domain_superfamily_protein	6:82202749-82203390	3.21498	39.7567	-3.62832	1.96015e-05	0.00104924	DOWN	Salinity
GRMZM2G000353	-	Putative_RING_zinc_finger_domain_superfamily_protein	6:82202749-82203390	3.10459	39.7567	-3.67872	6.23e-11	8.81e-09	DOWN	Drought
GRMZM2G000353	-	Putative_RING_zinc_finger_domain_superfamily_protein	6:82202749-82203390	3.95625	39.7567	-3.32899	3.64119e-05	0.00114579	DOWN	HT
GRMZM2G000353	-	Putative_RING_zinc_finger_domain_superfamily_protein	6:82202749-82203390	2.74546	39.7567	-3.85608	1.17719e-07	8.96274e-06	DOWN	Cold
GRMZM2G000775	-	-	5:106523957-106524904	1.22252	39.1865	-5.00242	8.40704e-15	8.42175e-12	DOWN	Salinity
GRMZM2G000775	-	-	5:106523957-106524904	3.04053	39.1865	-3.68796	0.00100006	0.0179341	DOWN	Drought
GRMZM2G000775	-	-	5:106523957-106524904	4.27948	39.1865	-3.19485	1.35884e-07	9.45027e-06	DOWN	HT
GRMZM2G000775	-	-	5:106523957-106524904	2.89166	39.1865	-3.76039	4.24352e-07	2.74674e-05	DOWN	Cold
GRMZM2G001877	-	-	1:198676839-198679173	0	2.65777	NA	8.14104e-09	1.52667e-06	DOWN	Salinity
GRMZM2G001877	-	-	1:198676839-198679173	0.026794	2.65777	-6.63216	2.64e-07	1.59e-05	DOWN	Drought
GRMZM2G001877	-	-	1:198676839-198679173	0.123997	2.65777	-4.42184	0.00049901	0.00977071	DOWN	HT
GRMZM2G001877	-	-	1:198676839-198679173	0.0612439	2.65777	-5.43951	3.75132e-06	0.000184981	DOWN	Cold
GRMZM2G008108	-	Putative_uncharacterized_protein	7:73538893-73547865	5.30416	111.346	-4.39178	9.27201e-07	8.69802e-05	DOWN	Salinity
GRMZM2G008108	-	Putative_uncharacterized_protein	7:73538893-73547865	3.9617	111.346	-4.81278	5.01e-18	2.82e-15	DOWN	Drought
GRMZM2G008108	-	Putative_uncharacterized_protein	7:73538893-73547865	5.50506	111.346	-4.33815	2.08334e-07	1.38911e-05	DOWN	HT
GRMZM2G008108	-	Putative_uncharacterized_protein	7:73538893-73547865	5.30123	111.346	-4.39258	1.49727e-20	7.00128e-18	DOWN	Cold
GRMZM2G022804	-	Uncharacterized_protein	1:123262020-123263713	0.175451	2.51936	-3.84392	4.23838e-05	0.00190212	DOWN	Salinity
GRMZM2G022804	-	Uncharacterized_protein	1:123262020-123263713	0.0649695	2.51936	-5.27715	5.79e-06	0.000226234	DOWN	Drought
GRMZM2G022804	-	Uncharacterized_protein	1:123262020-123263713	0.279028	2.51936	-3.17458	0.00299257	0.0385595	DOWN	HT
GRMZM2G022804	-	Uncharacterized_protein	1:123262020-123263713	0.053663	2.51936	-5.55299	1.95704e-07	1.40045e-05	DOWN	Cold
GRMZM2G037751	-	Putative_uncharacterized_protein	1:198653076-198655207	0.0731022	12.1719	-7.37942	3.88975e-16	4.95925e-13	DOWN	Salinity
GRMZM2G037751	-	Putative_uncharacterized_protein	1:198653076-198655207	0.0742118	12.1719	-7.35769	3.82e-20	3.4e-17	DOWN	Drought
GRMZM2G037751	-	Putative_uncharacterized_protein	1:198653076-198655207	0.159934	12.1719	-6.24992	8.86176e-14	2.6461e-11	DOWN	HT
GRMZM2G037751	-	Putative_uncharacterized_protein	1:198653076-198655207	0.210036	12.1719	-5.85677	9.82853e-13	1.89049e-10	DOWN	Cold
GRMZM2G038116	-	Uncharacterized_protein	3:88594003-88596154	0	2.78169	NA	6.05596e-09	1.20471e-06	DOWN	Salinity
GRMZM2G038116	-	Uncharacterized_protein	3:88594003-88596154	0.085499	2.78169	-5.02391	3.22e-05	0.000983739	DOWN	Drought
GRMZM2G038116	-	Uncharacterized_protein	3:88594003-88596154	0.136214	2.78169	-4.35201	0.00200681	0.028758	DOWN	HT
GRMZM2G038116	-	Uncharacterized_protein	3:88594003-88596154	0.0149575	2.78169	-7.53895	3.35089e-08	2.80492e-06	DOWN	Cold
GRMZM2G041055	-	Uncharacterized_protein	10:40894399-40895923	0.119479	11.2484	-6.55682	1.45743e-11	6.81323e-09	DOWN	Salinity
GRMZM2G041055	-	Uncharacterized_protein	10:40894399-40895923	0.308044	11.2484	-5.19044	1.29e-11	2.15e-09	DOWN	Drought
GRMZM2G041055	-	Uncharacterized_protein	10:40894399-40895923	0.355768	11.2484	-4.98264	1.93141e-08	1.7925e-06	DOWN	HT
GRMZM2G041055	-	Uncharacterized_protein	10:40894399-40895923	0.380991	11.2484	-4.88382	2.10311e-10	2.71612e-08	DOWN	Cold
GRMZM2G045973	-	Uncharacterized_protein	4:206224683-206226142	0.0541673	3.05433	-5.81729	9.98956e-06	0.000597435	DOWN	Salinity
GRMZM2G045973	-	Uncharacterized_protein	4:206224683-206226142	0.105019	3.05433	-4.86213	0.000208722	0.00490774	DOWN	Drought
GRMZM2G045973	-	Uncharacterized_protein	4:206224683-206226142	0.114316	3.05433	-4.73976	0.000878683	0.0151622	DOWN	HT
GRMZM2G045973	-	Uncharacterized_protein	4:206224683-206226142	0	3.05433	NA	2.67098e-07	1.82928e-05	DOWN	Cold
GRMZM2G046009	-	Uncharacterized_protein	4:206232037-206233493	0.0723856	6.90386	-6.57556	5.68501e-09	1.1555e-06	DOWN	Salinity
GRMZM2G046009	-	Uncharacterized_protein	4:206232037-206233493	0.306423	6.90386	-4.49381	3.18e-05	0.000972566	DOWN	Drought
GRMZM2G046009	-	Uncharacterized_protein	4:206232037-206233493	0.736129	6.90386	-3.22937	0.000737915	0.0131036	DOWN	HT
GRMZM2G046009	-	Uncharacterized_protein	4:206232037-206233493	0.266218	6.90386	-4.69672	3.0999e-05	0.00115802	DOWN	Cold
GRMZM2G046430	-	Uncharacterized_protein	1:287585483-287587675	0.0636636	6.6981	-6.71714	6.12653e-13	3.507e-10	DOWN	Salinity
GRMZM2G046430	-	Uncharacterized_protein	1:287585483-287587675	0.73027	6.6981	-3.19725	7.21e-08	4.86e-06	DOWN	Drought
GRMZM2G046430	-	Uncharacterized_protein	1:287585483-287587675	1.46455	6.6981	-2.19329	0.00297589	0.0383806	DOWN	HT
GRMZM2G046430	-	Uncharacterized_protein	1:287585483-287587675	0.283878	6.6981	-4.56041	3.51516e-07	2.31958e-05	DOWN	Cold
GRMZM2G047956	-	Uncharacterized_protein	9:54059936-54061219	0.123184	10.1865	-6.36969	1.02722e-09	2.74404e-07	DOWN	Salinity
GRMZM2G047956	-	Uncharacterized_protein	9:54059936-54061219	0	10.1865	NA	2.75e-15	9.24e-13	DOWN	Drought
GRMZM2G047956	-	Uncharacterized_protein	9:54059936-54061219	1.24763	10.1865	-3.02939	0.000297389	0.0063775	DOWN	HT
GRMZM2G047956	-	Uncharacterized_protein	9:54059936-54061219	0.064729	10.1865	-7.29803	4.18772e-13	8.41296e-11	DOWN	Cold
GRMZM2G052796	-	-	3:69207654-69208356	3.83543	43.7272	-3.51107	1.09496e-08	1.91952e-06	DOWN	Salinity
GRMZM2G052796	-	-	3:69207654-69208356	0.0453746	43.7272	-9.91243	2.62e-27	1.11e-23	DOWN	Drought
GRMZM2G052796	-	-	3:69207654-69208356	5.47732	43.7272	-2.99699	1.19877e-05	0.000446832	DOWN	HT
GRMZM2G052796	-	-	3:69207654-69208356	10.0404	43.7272	-2.12271	1.2727e-05	0.000534318	DOWN	Cold
GRMZM2G058036	-	Uncharacterized_protein	8:90627434-90628224	0.133332	16.8293	-6.9798	4.78225e-10	1.45801e-07	DOWN	Salinity
GRMZM2G058036	-	Uncharacterized_protein	8:90627434-90628224	0.645076	16.8293	-4.70536	9.56e-06	0.000348704	DOWN	Drought
GRMZM2G058036	-	Uncharacterized_protein	8:90627434-90628224	0.315348	16.8293	-5.73789	5.88931e-07	3.39885e-05	DOWN	HT
GRMZM2G058036	-	Uncharacterized_protein	8:90627434-90628224	0.12208	16.8293	-7.107	1.42673e-11	2.23666e-09	DOWN	Cold
GRMZM2G061126	-	Uncharacterized_protein	4:89846710-89847733	0.0257337	27.3127	-10.0517	3.69818e-21	1.29663e-17	DOWN	Salinity
GRMZM2G061126	-	Uncharacterized_protein	4:89846710-89847733	0.155715	27.3127	-7.45452	3.27e-21	4.1e-18	DOWN	Drought
GRMZM2G061126	-	Uncharacterized_protein	4:89846710-89847733	1.35411	27.3127	-4.33415	1.95756e-06	9.43443e-05	DOWN	HT
GRMZM2G061126	-	Uncharacterized_protein	4:89846710-89847733	0.487032	27.3127	-5.80941	8.18624e-11	1.12131e-08	DOWN	Cold
GRMZM2G064250	-	Uncharacterized_protein	4:89507688-89508361	0.195574	14.8297	-6.24462	3.83129e-08	6.03729e-06	DOWN	Salinity
GRMZM2G064250	-	Uncharacterized_protein	4:89507688-89508361	0.0909959	14.8297	-7.34847	3.47e-10	4.45e-08	DOWN	Drought
GRMZM2G064250	-	Uncharacterized_protein	4:89507688-89508361	0.77569	14.8297	-4.25686	0.00243821	0.0330603	DOWN	HT
GRMZM2G064250	-	Uncharacterized_protein	4:89507688-89508361	0	14.8297	#NAME?	1.13007e-12	2.12838e-10	DOWN	Cold
GRMZM2G066343	-	Uncharacterized_protein	2:211549515-211552382	0.344787	16.2011	-5.55424	1.05594e-11	5.10656e-09	DOWN	Salinity
GRMZM2G066343	-	Uncharacterized_protein	2:211549515-211552382	1.17423	16.2011	-3.7863	4.7e-08	3.38e-06	DOWN	Drought
GRMZM2G066343	-	Uncharacterized_protein	2:211549515-211552382	1.25829	16.2011	-3.68655	9.99784e-07	5.33302e-05	DOWN	HT
GRMZM2G066343	-	Uncharacterized_protein	2:211549515-211552382	0.843834	16.2011	-4.26299	1.12525e-10	1.50335e-08	DOWN	Cold
GRMZM2G068707	-	Uncharacterized_protein	2:88719486-88720661	0.112089	6.57905	-5.87516	4.47821e-07	4.84978e-05	DOWN	Salinity
GRMZM2G068707	-	Uncharacterized_protein	2:88719486-88720661	0.352517	6.57905	-4.22212	0.000186882	0.00446268	DOWN	Drought
GRMZM2G068707	-	Uncharacterized_protein	2:88719486-88720661	0	6.57905	NA	1.17257e-08	1.16288e-06	DOWN	HT
GRMZM2G068707	-	Uncharacterized_protein	2:88719486-88720661	0	6.57905	NA	4.98314e-11	7.18871e-09	DOWN	Cold
GRMZM2G072133	-	Uncharacterized_protein	7:97960397-97961702	0.784184	24.4574	-4.96293	1.09813e-12	5.92337e-10	DOWN	Salinity
GRMZM2G072133	-	Uncharacterized_protein	7:97960397-97961702	2.51506	24.4574	-3.2816	1.38e-08	1.18e-06	DOWN	Drought
GRMZM2G072133	-	Uncharacterized_protein	7:97960397-97961702	2.0859	24.4574	-3.55153	5.38736e-08	4.28974e-06	DOWN	HT
GRMZM2G072133	-	Uncharacterized_protein	7:97960397-97961702	0.975256	24.4574	-4.64834	3.59676e-10	4.43399e-08	DOWN	Cold
GRMZM2G073427	-	Uncharacterized_protein	1:170592733-170597621	11.6486	139.046	-3.57734	2.49932e-09	5.79366e-07	DOWN	Salinity
GRMZM2G073427	-	Uncharacterized_protein	1:170592733-170597621	12.7381	139.046	-3.44834	9.72e-12	1.66e-09	DOWN	Drought
GRMZM2G073427	-	Uncharacterized_protein	1:170592733-170597621	2.98406	139.046	-5.54215	1.63369e-08	1.55185e-06	DOWN	HT
GRMZM2G073427	-	Uncharacterized_protein	1:170592733-170597621	6.20658	139.046	-4.48562	3.50286e-12	6.1291e-10	DOWN	Cold
GRMZM2G074307	-	Uncharacterized_protein	4:89839034-89841610	0.166516	74.2761	-8.80109	1.12273e-28	3.14915e-24	DOWN	Salinity
GRMZM2G074307	-	Uncharacterized_protein	4:89839034-89841610	0.662009	74.2761	-6.8099	1.22e-28	8.42e-25	DOWN	Drought
GRMZM2G074307	-	Uncharacterized_protein	4:89839034-89841610	11.1046	74.2761	-2.74175	1.20881e-05	0.000448774	DOWN	HT
GRMZM2G074307	-	Uncharacterized_protein	4:89839034-89841610	0.682077	74.2761	-6.76682	1.82401e-27	1.90265e-24	DOWN	Cold
GRMZM2G075018	-	Uncharacterized_protein	7:42941429-42943097	1.71733	18.6092	-3.43778	1.1671e-07	1.58145e-05	DOWN	Salinity
GRMZM2G075018	-	Uncharacterized_protein	7:42941429-42943097	1.46539	18.6092	-3.66667	1.29e-11	2.15e-09	DOWN	Drought
GRMZM2G075018	-	Uncharacterized_protein	7:42941429-42943097	2.8261	18.6092	-2.71913	2.58539e-05	0.000858804	DOWN	HT
GRMZM2G075018	-	Uncharacterized_protein	7:42941429-42943097	1.58264	18.6092	-3.55561	7.1512e-10	8.32393e-08	DOWN	Cold
GRMZM2G083053	-	-	1:198663554-198665686	0.0123541	10.8063	-9.77267	2.01353e-18	4.03412e-15	DOWN	Salinity
GRMZM2G083053	-	-	1:198663554-198665686	0.0592223	10.8063	-7.51152	2.05e-19	1.49e-16	DOWN	Drought
GRMZM2G083053	-	-	1:198663554-198665686	0.0919897	10.8063	-6.87619	1.64602e-13	4.66162e-11	DOWN	HT
GRMZM2G083053	-	-	1:198663554-198665686	0.20745	10.8063	-5.70296	3.37717e-16	1.05829e-13	DOWN	Cold
GRMZM2G087575	-	Uncharacterized_protein	7:6502603-6504145	0	4.31863	NA	1.99026e-09	4.85433e-07	DOWN	Salinity
GRMZM2G087575	-	Uncharacterized_protein	7:6502603-6504145	0	4.31863	NA	4.2e-09	4.04e-07	DOWN	Drought
GRMZM2G087575	-	Uncharacterized_protein	7:6502603-6504145	0.124831	4.31863	-5.11253	0.000313958	0.00667034	DOWN	HT
GRMZM2G087575	-	Uncharacterized_protein	7:6502603-6504145	0.197517	4.31863	-4.45053	0.000262099	0.00682842	DOWN	Cold
GRMZM2G095464	-	Uncharacterized_protein	2:97973299-97974481	1.46203	13.3719	-3.19316	9.48527e-06	0.000575871	DOWN	Salinity
GRMZM2G095464	-	Uncharacterized_protein	2:97973299-97974481	2.14826	13.3719	-2.63796	5.95e-05	0.00167326	DOWN	Drought
GRMZM2G095464	-	Uncharacterized_protein	2:97973299-97974481	1.21357	13.3719	-3.46187	4.94232e-05	0.00146462	DOWN	HT
GRMZM2G095464	-	Uncharacterized_protein	2:97973299-97974481	1.78923	13.3719	-2.90179	4.35701e-05	0.00154668	DOWN	Cold
GRMZM2G096876	-	Uncharacterized_protein	6:59425432-59426955	0	8.01924	NA	4.04666e-13	2.52233e-10	DOWN	Salinity
GRMZM2G096876	-	Uncharacterized_protein	6:59425432-59426955	0.0418614	8.01924	-7.5817	4.82e-12	8.92e-10	DOWN	Drought
GRMZM2G096876	-	Uncharacterized_protein	6:59425432-59426955	0.788958	8.01924	-3.34545	0.000197028	0.00452158	DOWN	HT
GRMZM2G096876	-	Uncharacterized_protein	6:59425432-59426955	0.344884	8.01924	-4.53928	4.09099e-08	3.36218e-06	DOWN	Cold
GRMZM2G099305	-	Uncharacterized_protein	1:279963848-279966746	5.32482	109.831	-4.36641	4.51941e-08	6.81533e-06	DOWN	Salinity
GRMZM2G099305	-	Uncharacterized_protein	1:279963848-279966746	17.839	109.831	-2.62218	1.97e-05	0.000647153	DOWN	Drought
GRMZM2G099305	-	Uncharacterized_protein	1:279963848-279966746	29.5668	109.831	-1.89324	0.00203223	0.0290164	DOWN	HT
GRMZM2G099305	-	Uncharacterized_protein	1:279963848-279966746	39.8875	109.831	-1.46128	0.00118566	0.0223152	DOWN	Cold
GRMZM2G100965	-	Uncharacterized_protein	9:169103-170546	0	1.01548	NA	0.00062082	0.0156736	DOWN	Salinity
GRMZM2G100965	-	Uncharacterized_protein	9:169103-170546	0	1.01548	NA	0.00245816	0.0366083	DOWN	Drought
GRMZM2G100965	-	Uncharacterized_protein	9:169103-170546	0	1.01548	NA	0.00400005	0.0478595	DOWN	HT
GRMZM2G100965	-	Uncharacterized_protein	9:169103-170546	0	1.01548	NA	0.00206674	0.0342407	DOWN	Cold
GRMZM2G103914	-	Uncharacterized_protein	8:36299064-36300548	0.444262	22.5479	-5.66544	6.08494e-16	7.42072e-13	DOWN	Salinity
GRMZM2G103914	-	Uncharacterized_protein	8:36299064-36300548	1.16791	22.5479	-4.271	7.42e-13	1.6e-10	DOWN	Drought
GRMZM2G103914	-	Uncharacterized_protein	8:36299064-36300548	3.88648	22.5479	-2.53646	5.74721e-05	0.00164803	DOWN	HT
GRMZM2G103914	-	Uncharacterized_protein	8:36299064-36300548	0.773443	22.5479	-4.86556	3.61396e-14	8.44949e-12	DOWN	Cold
GRMZM2G104220	-	Uncharacterized_protein	4:84797098-84798298	1.01885	22.8205	-4.48532	5.20294e-09	1.07307e-06	DOWN	Salinity
GRMZM2G104220	-	Uncharacterized_protein	4:84797098-84798298	0.940509	22.8205	-4.60075	1.99e-09	2.07e-07	DOWN	Drought
GRMZM2G104220	-	Uncharacterized_protein	4:84797098-84798298	1.10769	22.8205	-4.3647	1.05881e-05	0.000400642	DOWN	HT
GRMZM2G104220	-	Uncharacterized_protein	4:84797098-84798298	0.472469	22.8205	-5.59397	2.09417e-12	3.79733e-10	DOWN	Cold
GRMZM2G105941	-	Uncharacterized_protein	9:55432212-55434085	0.0128264	1.42322	-6.79391	6.95546e-05	0.00281927	DOWN	Salinity
GRMZM2G105941	-	Uncharacterized_protein	9:55432212-55434085	0.0170215	1.42322	-6.38566	0.000325428	0.00706227	DOWN	Drought
GRMZM2G105941	-	Uncharacterized_protein	9:55432212-55434085	0	1.42322	NA	0.000237129	0.00529088	DOWN	HT
GRMZM2G105941	-	Uncharacterized_protein	9:55432212-55434085	0.0147834	1.42322	-6.58905	0.000229348	0.00615247	DOWN	Cold
GRMZM2G110172	-	-	3:88585342-88587500	0.0122053	1.75172	-7.16512	3.27939e-06	0.000246003	DOWN	Salinity
GRMZM2G110172	-	-	3:88585342-88587500	0.113629	1.75172	-3.94637	0.0036386	0.0497305	DOWN	Drought
GRMZM2G110172	-	-	3:88585342-88587500	0.10695	1.75172	-4.03376	0.00327318	0.041171	DOWN	HT
GRMZM2G110172	-	-	3:88585342-88587500	0	1.75172	NA	1.69574e-06	9.17968e-05	DOWN	Cold
GRMZM2G112244	-	Uncharacterized_protein	5:195470832-195471971	0.807916	9.79401	-3.59962	1.3849e-05	0.000787077	DOWN	Salinity
GRMZM2G112244	-	Uncharacterized_protein	5:195470832-195471971	0.30664	9.79401	-4.99728	2.61e-07	1.58e-05	DOWN	Drought
GRMZM2G112244	-	Uncharacterized_protein	5:195470832-195471971	1.3281	9.79401	-2.88253	0.00124735	0.0199829	DOWN	HT
GRMZM2G112244	-	Uncharacterized_protein	5:195470832-195471971	0.541103	9.79401	-4.17792	7.89371e-07	4.7469e-05	DOWN	Cold
GRMZM2G119209	-	Uncharacterized_protein	7:93019199-93020572	0.227311	7.83091	-5.10644	4.87237e-06	0.000340132	DOWN	Salinity
GRMZM2G119209	-	Uncharacterized_protein	7:93019199-93020572	0.162481	7.83091	-5.59084	4.09e-08	3.03e-06	DOWN	Drought
GRMZM2G119209	-	Uncharacterized_protein	7:93019199-93020572	1.32353	7.83091	-2.56479	0.00296785	0.0383308	DOWN	HT
GRMZM2G119209	-	Uncharacterized_protein	7:93019199-93020572	0.16785	7.83091	-5.54394	9.89743e-10	1.10464e-07	DOWN	Cold
GRMZM2G123842	-	Uncharacterized_protein	8:52359461-52360331	0	13.5499	NA	4.48163e-13	2.61886e-10	DOWN	Salinity
GRMZM2G123842	-	Uncharacterized_protein	8:52359461-52360331	0	13.5499	NA	1.25e-13	3.04e-11	DOWN	Drought
GRMZM2G123842	-	Uncharacterized_protein	8:52359461-52360331	0.31593	13.5499	-5.42254	1.79181e-05	0.000625449	DOWN	HT
GRMZM2G123842	-	Uncharacterized_protein	8:52359461-52360331	1.04972	13.5499	-3.69021	0.00224594	0.0364963	DOWN	Cold
GRMZM2G125092	-	-	3:36063907-36064506	0	12.231	NA	2.76938e-10	9.35884e-08	DOWN	Salinity
GRMZM2G125092	-	-	3:36063907-36064506	0	12.231	NA	5.1e-10	6.25e-08	DOWN	Drought
GRMZM2G125092	-	-	3:36063907-36064506	0.293133	12.231	-5.38285	5.1272e-05	0.00150487	DOWN	HT
GRMZM2G125092	-	-	3:36063907-36064506	0.321885	12.231	-5.24786	2.22975e-06	0.000117196	DOWN	Cold
GRMZM2G130640	-	-	7:64359665-64360334	1.03099	29.173	-4.82253	1.05786e-09	2.77307e-07	DOWN	Salinity
GRMZM2G130640	-	-	7:64359665-64360334	1.24118	29.173	-4.55484	3.11e-08	2.41e-06	DOWN	Drought
GRMZM2G130640	-	-	7:64359665-64360334	2.18565	29.173	-3.7385	2.96379e-06	0.000132722	DOWN	HT
GRMZM2G130640	-	-	7:64359665-64360334	2.31578	29.173	-3.65506	0.00248736	0.039604	DOWN	Cold
GRMZM2G137964	-	Uncharacterized_protein	2:75885969-75888336	0.273205	5.10343	-4.22341	1.74205e-08	2.97944e-06	DOWN	Salinity
GRMZM2G137964	-	Uncharacterized_protein	2:75885969-75888336	0.647067	5.10343	-2.97948	8.97e-07	4.61e-05	DOWN	Drought
GRMZM2G137964	-	Uncharacterized_protein	2:75885969-75888336	0.384068	5.10343	-3.73203	4.552e-05	0.00137718	DOWN	HT
GRMZM2G137964	-	Uncharacterized_protein	2:75885969-75888336	0.129047	5.10343	-5.3055	1.8905e-12	3.51179e-10	DOWN	Cold
GRMZM2G143426	-	Uncharacterized_protein	2:175931602-175932948	0.363202	10.9808	-4.91806	7.64613e-09	1.45895e-06	DOWN	Salinity
GRMZM2G143426	-	Uncharacterized_protein	2:175931602-175932948	0.0227659	10.9808	-8.91389	1.44e-15	5.15e-13	DOWN	Drought
GRMZM2G143426	-	Uncharacterized_protein	2:175931602-175932948	1.05473	10.9808	-3.38004	3.4796e-05	0.00110252	DOWN	HT
GRMZM2G143426	-	Uncharacterized_protein	2:175931602-175932948	0.260141	10.9808	-5.39954	1.11022e-11	1.79227e-09	DOWN	Cold
GRMZM2G145632	-	Uncharacterized_protein	8:96687688-96689353	0.0316524	12.8296	-8.66294	6.35532e-17	9.38212e-14	DOWN	Salinity
GRMZM2G145632	-	Uncharacterized_protein	8:96687688-96689353	0	12.8296	NA	9.59e-22	1.56e-18	DOWN	Drought
GRMZM2G145632	-	Uncharacterized_protein	8:96687688-96689353	0.588502	12.8296	-4.44628	4.537e-08	3.6984e-06	DOWN	HT
GRMZM2G145632	-	Uncharacterized_protein	8:96687688-96689353	0.340174	12.8296	-5.23705	7.13493e-15	1.82731e-12	DOWN	Cold
GRMZM2G146298	-	Uncharacterized_protein	6:39874920-39876869	0.0353036	10.7846	-8.25494	1.47177e-13	1.00687e-10	DOWN	Salinity
GRMZM2G146298	-	Uncharacterized_protein	6:39874920-39876869	0.321755	10.7846	-5.06687	3.52e-11	5.19e-09	DOWN	Drought
GRMZM2G146298	-	Uncharacterized_protein	6:39874920-39876869	0.995086	10.7846	-3.43801	5.92691e-05	0.00169426	DOWN	HT
GRMZM2G146298	-	Uncharacterized_protein	6:39874920-39876869	0.105073	10.7846	-6.68144	6.79878e-14	1.52388e-11	DOWN	Cold
GRMZM2G146981	-	Uncharacterized_protein	10:47785345-47787077	0.0248832	17.877	-9.48871	5.70094e-15	6.15021e-12	DOWN	Salinity
GRMZM2G146981	-	Uncharacterized_protein	10:47785345-47787077	0.599947	17.877	-4.89713	2.81e-08	2.22e-06	DOWN	Drought
GRMZM2G146981	-	Uncharacterized_protein	10:47785345-47787077	1.58504	17.877	-3.49551	8.78518e-05	0.00234525	DOWN	HT
GRMZM2G146981	-	Uncharacterized_protein	10:47785345-47787077	0.0911857	17.877	-7.61508	7.14189e-15	1.82731e-12	DOWN	Cold
GRMZM2G149326	-	Uncharacterized_protein	scaffold_509:407702-409857	0.093489	13.9688	-7.2232	5.43094e-17	8.46292e-14	DOWN	Salinity
GRMZM2G149326	-	Uncharacterized_protein	scaffold_509:407702-409857	0.427806	13.9688	-5.02911	1.95e-09	2.05e-07	DOWN	Drought
GRMZM2G149326	-	Uncharacterized_protein	scaffold_509:407702-409857	0.215021	13.9688	-6.02159	5.24397e-12	1.06709e-09	DOWN	HT
GRMZM2G149326	-	Uncharacterized_protein	scaffold_509:407702-409857	0.447324	13.9688	-4.96474	9.90436e-11	1.34308e-08	DOWN	Cold
GRMZM2G150260	-	DNA_binding_protein	3:216312171-216314107	15.3541	62.3439	-2.02163	0.000336863	0.00977113	DOWN	Salinity
GRMZM2G150260	-	DNA_binding_protein	3:216312171-216314107	2.50227	62.3439	-4.63894	2.7e-18	1.59e-15	DOWN	Drought
GRMZM2G150260	-	DNA_binding_protein	3:216312171-216314107	5.27011	62.3439	-3.56435	6.26605e-07	3.58869e-05	DOWN	HT
GRMZM2G150260	-	DNA_binding_protein	3:216312171-216314107	13.1137	62.3439	-2.24918	1.32103e-05	0.000551195	DOWN	Cold
GRMZM2G159481	-	-	2:51791786-51793805	0.0195897	9.76046	-8.96071	4.09998e-11	1.76924e-08	DOWN	Salinity
GRMZM2G159481	-	-	2:51791786-51793805	0.0519941	9.76046	-7.55246	8.97e-11	1.24e-08	DOWN	Drought
GRMZM2G159481	-	-	2:51791786-51793805	0.182337	9.76046	-5.74227	7.15256e-07	4.03466e-05	DOWN	HT
GRMZM2G159481	-	-	2:51791786-51793805	0	9.76046	NA	3.43747e-13	7.00959e-11	DOWN	Cold
GRMZM2G162336	-	Uncharacterized_protein	6:79854634-79855807	0.061401	4.32998	-6.13995	3.17143e-06	0.000242385	DOWN	Salinity
GRMZM2G162336	-	Uncharacterized_protein	6:79854634-79855807	0.0261206	4.32998	-7.37303	7.25e-07	3.83e-05	DOWN	Drought
GRMZM2G162336	-	Uncharacterized_protein	6:79854634-79855807	0.224718	4.32998	-4.26817	0.00361911	0.0441988	DOWN	HT
GRMZM2G162336	-	Uncharacterized_protein	6:79854634-79855807	0.0471959	4.32998	-6.51955	1.48515e-06	8.15423e-05	DOWN	Cold
GRMZM2G162724	-	-	2:211555508-211562965	0.0225837	2.1626	-6.58134	7.57053e-07	7.37312e-05	DOWN	Salinity
GRMZM2G162724	-	-	2:211555508-211562965	0.013661	2.1626	-7.30656	6.33e-07	3.41e-05	DOWN	Drought
GRMZM2G162724	-	-	2:211555508-211562965	0.146801	2.1626	-3.88083	0.00141412	0.0219104	DOWN	HT
GRMZM2G162724	-	-	2:211555508-211562965	0.0394352	2.1626	-5.77714	3.80284e-06	0.000187095	DOWN	Cold
GRMZM2G163542	-	Uncharacterized_protein	8:125737037-125738443	0	4.46345	NA	2.49642e-09	5.79366e-07	DOWN	Salinity
GRMZM2G163542	-	Uncharacterized_protein	8:125737037-125738443	0	4.46345	NA	6.07e-09	5.6e-07	DOWN	Drought
GRMZM2G163542	-	Uncharacterized_protein	8:125737037-125738443	0.249988	4.46345	-4.15823	0.00332924	0.0416853	DOWN	HT
GRMZM2G163542	-	Uncharacterized_protein	8:125737037-125738443	0	4.46345	NA	1.65157e-09	1.77747e-07	DOWN	Cold
GRMZM2G163905	-	Uncharacterized_protein	4:44291549-44292008	14.0383	153.001	-3.4461	8.15436e-08	1.13535e-05	DOWN	Salinity
GRMZM2G163905	-	Uncharacterized_protein	4:44291549-44292008	10.1297	153.001	-3.91688	3.09e-17	1.5e-14	DOWN	Drought
GRMZM2G163905	-	Uncharacterized_protein	4:44291549-44292008	14.1576	153.001	-3.43389	7.37997e-09	7.91586e-07	DOWN	HT
GRMZM2G163905	-	Uncharacterized_protein	4:44291549-44292008	17.3879	153.001	-3.13739	5.35253e-11	7.60031e-09	DOWN	Cold
GRMZM2G165308	-	Uncharacterized_protein	5:70553533-70556044	0.0550416	25.5997	-8.86139	6.14798e-26	5.74816e-22	DOWN	Salinity
GRMZM2G165308	-	Uncharacterized_protein	5:70553533-70556044	0.100488	25.5997	-7.99296	3.72e-29	3.42e-25	DOWN	Drought
GRMZM2G165308	-	Uncharacterized_protein	5:70553533-70556044	4.05764	25.5997	-2.65741	1.46092e-05	0.00052668	DOWN	HT
GRMZM2G165308	-	Uncharacterized_protein	5:70553533-70556044	0.0351595	25.5997	-9.50799	2.34494e-35	4.89208e-32	DOWN	Cold
GRMZM2G165387	-	Uncharacterized_protein	4:138685973-138689035	7.36352	37.5174	-2.34909	6.33546e-05	0.00262362	DOWN	Salinity
GRMZM2G165387	-	Uncharacterized_protein	4:138685973-138689035	2.40654	37.5174	-3.96253	7.3e-06	0.000275727	DOWN	Drought
GRMZM2G165387	-	Uncharacterized_protein	4:138685973-138689035	0.669561	37.5174	-5.8082	1.03488e-11	2.04527e-09	DOWN	HT
GRMZM2G165387	-	Uncharacterized_protein	4:138685973-138689035	4.90616	37.5174	-2.9349	4.66117e-07	2.9815e-05	DOWN	Cold
GRMZM2G174819	-	-	1:106614936-106615880	0	2.79477	NA	2.21134e-05	0.0011572	DOWN	Salinity
GRMZM2G174819	-	-	1:106614936-106615880	0	2.79477	NA	0.000110957	0.00287892	DOWN	Drought
GRMZM2G174819	-	-	1:106614936-106615880	0	2.79477	NA	0.000292689	0.00630624	DOWN	HT
GRMZM2G174819	-	-	1:106614936-106615880	0	2.79477	NA	8.05731e-05	0.00260766	DOWN	Cold
GRMZM2G181291	-	Uncharacterized_protein	6:10834477-10836236	0	7.37491	NA	1.68886e-11	7.76572e-09	DOWN	Salinity
GRMZM2G181291	-	Uncharacterized_protein	6:10834477-10836236	0.0252184	7.37491	-8.192	1.02e-10	1.38e-08	DOWN	Drought
GRMZM2G181291	-	Uncharacterized_protein	6:10834477-10836236	0.305998	7.37491	-4.59103	1.25109e-05	0.000462613	DOWN	HT
GRMZM2G181291	-	Uncharacterized_protein	6:10834477-10836236	0.0227829	7.37491	-8.33853	1.37597e-11	2.18233e-09	DOWN	Cold
GRMZM2G300424	-	Uncharacterized_protein	1:115768429-115770454	0.052654	6.65002	-6.98067	3.35573e-10	1.06418e-07	DOWN	Salinity
GRMZM2G300424	-	Uncharacterized_protein	1:115768429-115770454	0.321381	6.65002	-4.371	1.4e-07	8.99e-06	DOWN	Drought
GRMZM2G300424	-	Uncharacterized_protein	1:115768429-115770454	0.631029	6.65002	-3.39758	0.000440355	0.00879142	DOWN	HT
GRMZM2G300424	-	Uncharacterized_protein	1:115768429-115770454	0.323057	6.65002	-4.3635	0.000118346	0.00358223	DOWN	Cold
GRMZM2G300916	-	Uncharacterized_protein	4:112954373-112955231	0	11.648	NA	2.93738e-12	1.49801e-09	DOWN	Salinity
GRMZM2G300916	-	Uncharacterized_protein	4:112954373-112955231	0	11.648	NA	1.63e-12	3.25e-10	DOWN	Drought
GRMZM2G300916	-	Uncharacterized_protein	4:112954373-112955231	0.160172	11.648	-6.18432	1.09983e-06	5.77697e-05	DOWN	HT
GRMZM2G300916	-	Uncharacterized_protein	4:112954373-112955231	0	11.648	NA	1.51927e-13	3.24441e-11	DOWN	Cold
GRMZM2G302295	-	Putative_uncharacterized_protein	1:198669765-198671364	0.0464997	10.3163	-7.79349	3.83834e-14	2.9906e-11	DOWN	Salinity
GRMZM2G302295	-	Putative_uncharacterized_protein	1:198669765-198671364	0.0597847	10.3163	-7.43094	6.45e-15	1.98e-12	DOWN	Drought
GRMZM2G302295	-	Putative_uncharacterized_protein	1:198669765-198671364	0.0171957	10.3163	-9.22867	4.11463e-13	1.07651e-10	DOWN	HT
GRMZM2G302295	-	Putative_uncharacterized_protein	1:198669765-198671364	0.201692	10.3163	-5.67664	4.1148e-13	8.32817e-11	DOWN	Cold
GRMZM2G306597	-	Uncharacterized_protein	10:48395381-48396735	0.621358	6.89099	-3.47122	4.49496e-05	0.00198863	DOWN	Salinity
GRMZM2G306597	-	Uncharacterized_protein	10:48395381-48396735	1.66375	6.89099	-2.05027	0.0020172	0.0314152	DOWN	Drought
GRMZM2G306597	-	Uncharacterized_protein	10:48395381-48396735	0.749195	6.89099	-3.2013	0.00257678	0.0345301	DOWN	HT
GRMZM2G306597	-	Uncharacterized_protein	10:48395381-48396735	1.09243	6.89099	-2.65717	0.00105298	0.0203549	DOWN	Cold
GRMZM2G307553	-	Uncharacterized_protein	2:138681422-138683146	0.286329	3.44656	-3.58941	0.000531149	0.0139491	DOWN	Salinity
GRMZM2G307553	-	Uncharacterized_protein	2:138681422-138683146	0.512676	3.44656	-2.74904	0.00243844	0.0364129	DOWN	Drought
GRMZM2G307553	-	Uncharacterized_protein	2:138681422-138683146	0.219853	3.44656	-3.97055	0.00271125	0.0359984	DOWN	HT
GRMZM2G307553	-	Uncharacterized_protein	2:138681422-138683146	0.0803155	3.44656	-5.42334	2.07604e-05	0.000820761	DOWN	Cold
GRMZM2G328005	-	-	3:71569069-71570793	0	7.6134	NA	1.09406e-13	7.86853e-11	DOWN	Salinity
GRMZM2G328005	-	-	3:71569069-71570793	0.0540462	7.6134	-7.1382	1.51e-12	3.04e-10	DOWN	Drought
GRMZM2G328005	-	-	3:71569069-71570793	0.145647	7.6134	-5.708	9.30289e-08	6.90702e-06	DOWN	HT
GRMZM2G328005	-	-	3:71569069-71570793	0.147156	7.6134	-5.69312	9.22893e-10	1.03622e-07	DOWN	Cold
GRMZM2G333029	-	Uncharacterized_protein	10:117664448-117666582	0	1.31499	NA	9.41164e-06	0.000573885	DOWN	Salinity
GRMZM2G333029	-	Uncharacterized_protein	10:117664448-117666582	0	1.31499	NA	5.47e-05	0.00155807	DOWN	Drought
GRMZM2G333029	-	Uncharacterized_protein	10:117664448-117666582	0	1.31499	NA	0.000160667	0.00385474	DOWN	HT
GRMZM2G333029	-	Uncharacterized_protein	10:117664448-117666582	0.0150766	1.31499	-6.4466	0.000141367	0.0041404	DOWN	Cold
GRMZM2G346312	-	Uncharacterized_protein	3:169360362-169360676	0.669528	20.5951	-4.94301	3.2017e-05	0.00154569	DOWN	Salinity
GRMZM2G346312	-	Uncharacterized_protein	3:169360362-169360676	0.194702	20.5951	-6.72489	1.41e-07	9.02e-06	DOWN	Drought
GRMZM2G346312	-	Uncharacterized_protein	3:169360362-169360676	0	20.5951	NA	1.00539e-07	7.34548e-06	DOWN	HT
GRMZM2G346312	-	Uncharacterized_protein	3:169360362-169360676	0.175898	20.5951	-6.87141	4.66749e-08	3.80141e-06	DOWN	Cold
GRMZM2G356256	-	Uncharacterized_protein	6:70376371-70378592	0.12816	3.23866	-4.65938	2.9137e-05	0.0014421	DOWN	Salinity
GRMZM2G356256	-	Uncharacterized_protein	6:70376371-70378592	0.220492	3.23866	-3.8766	0.00202277	0.0314509	DOWN	Drought
GRMZM2G356256	-	Uncharacterized_protein	6:70376371-70378592	0.16582	3.23866	-4.28771	0.00390407	0.0469565	DOWN	HT
GRMZM2G356256	-	Uncharacterized_protein	6:70376371-70378592	0.0550575	3.23866	-5.87831	5.86007e-06	0.000267561	DOWN	Cold
GRMZM2G356338	-	Uncharacterized_protein	6:79847300-79848153	1.80992	31.9175	-4.14034	4.66339e-10	1.44175e-07	DOWN	Salinity
GRMZM2G356338	-	Uncharacterized_protein	6:79847300-79848153	0.69227	31.9175	-5.52687	8.19e-18	4.34e-15	DOWN	Drought
GRMZM2G356338	-	Uncharacterized_protein	6:79847300-79848153	1.67058	31.9175	-4.25592	4.9102e-08	3.95566e-06	DOWN	HT
GRMZM2G356338	-	Uncharacterized_protein	6:79847300-79848153	1.24664	31.9175	-4.67823	4.23157e-15	1.12514e-12	DOWN	Cold
GRMZM2G390436	-	Putative_RING_zinc_finger_domain_superfamily_protein;_RING-H2_finger_protein_ATL5A	6:154430642-154432858	0.483333	18.5803	-5.26462	2.96435e-10	9.78202e-08	DOWN	Salinity
GRMZM2G390436	-	Putative_RING_zinc_finger_domain_superfamily_protein;_RING-H2_finger_protein_ATL5A	6:154430642-154432858	0.881318	18.5803	-4.39797	2.19e-15	7.63e-13	DOWN	Drought
GRMZM2G390436	-	Putative_RING_zinc_finger_domain_superfamily_protein;_RING-H2_finger_protein_ATL5A	6:154430642-154432858	4.7637	18.5803	-1.96362	0.000656374	0.0120077	DOWN	HT
GRMZM2G390436	-	Putative_RING_zinc_finger_domain_superfamily_protein;_RING-H2_finger_protein_ATL5A	6:154430642-154432858	1.45239	18.5803	-3.67728	1.78692e-13	3.78618e-11	DOWN	Cold
GRMZM2G409112	-	-	5:71287737-71289317	0.0607821	2.55748	-5.39493	9.10862e-05	0.00351427	DOWN	Salinity
GRMZM2G409112	-	-	5:71287737-71289317	0.0969817	2.55748	-4.72087	0.000603009	0.0118797	DOWN	Drought
GRMZM2G409112	-	-	5:71287737-71289317	0.110107	2.55748	-4.53774	0.0018087	0.0265705	DOWN	HT
GRMZM2G409112	-	-	5:71287737-71289317	0.0610788	2.55748	-5.38791	0.00016465	0.00473036	DOWN	Cold
GRMZM2G411691	-	Uncharacterized_protein	10:75164685-75165686	3.27529	22.3899	-2.77315	0.000108186	0.00399276	DOWN	Salinity
GRMZM2G411691	-	Uncharacterized_protein	10:75164685-75165686	2.08099	22.3899	-3.42751	0.00226105	0.0343215	DOWN	Drought
GRMZM2G411691	-	Uncharacterized_protein	10:75164685-75165686	2.80707	22.3899	-2.99571	0.000138585	0.0034298	DOWN	HT
GRMZM2G411691	-	Uncharacterized_protein	10:75164685-75165686	1.38457	22.3899	-4.01534	1.71593e-09	1.83943e-07	DOWN	Cold
GRMZM2G429396	-	Hsp20_alpha_crystallin_family_protein	7:153330870-153331777	21.0442	110.722	-2.39544	0.00101046	0.0226739	DOWN	Salinity
GRMZM2G429396	-	Hsp20_alpha_crystallin_family_protein	7:153330870-153331777	3.17076	110.722	-5.12596	5.52e-20	4.76e-17	DOWN	Drought
GRMZM2G429396	-	Hsp20_alpha_crystallin_family_protein	7:153330870-153331777	23.2337	110.722	-2.25265	0.000294412	0.00632353	DOWN	HT
GRMZM2G429396	-	Hsp20_alpha_crystallin_family_protein	7:153330870-153331777	20.3858	110.722	-2.4413	3.88572e-07	2.54552e-05	DOWN	Cold
GRMZM2G430371	-	-	1:184410045-184411988	0.1025	4.10717	-5.32446	1.79487e-06	0.000151639	DOWN	Salinity
GRMZM2G430371	-	-	1:184410045-184411988	0.107296	4.10717	-5.25848	1.78e-06	8.22e-05	DOWN	Drought
GRMZM2G430371	-	-	1:184410045-184411988	0.346061	4.10717	-3.56905	0.00299566	0.0385813	DOWN	HT
GRMZM2G430371	-	-	1:184410045-184411988	0.193904	4.10717	-4.40473	8.20206e-05	0.00264041	DOWN	Cold
GRMZM2G436304	-	-	1:167932428-167935085	1.40553	20.2481	-3.8486	2.13964e-08	3.57231e-06	DOWN	Salinity
GRMZM2G436304	-	-	1:167932428-167935085	1.14974	20.2481	-4.13841	1.63e-11	2.64e-09	DOWN	Drought
GRMZM2G436304	-	-	1:167932428-167935085	4.4993	20.2481	-2.17001	0.00152426	0.0231691	DOWN	HT
GRMZM2G436304	-	-	1:167932428-167935085	3.41075	20.2481	-2.56962	2.1803e-05	0.000854509	DOWN	Cold
GRMZM2G439337	-	Uncharacterized_protein	9:60107051-60108701	0.0770033	17.0464	-7.79033	4.8292e-19	1.12878e-15	DOWN	Salinity
GRMZM2G439337	-	Uncharacterized_protein	9:60107051-60108701	0	17.0464	NA	5.71e-27	1.97e-23	DOWN	Drought
GRMZM2G439337	-	Uncharacterized_protein	9:60107051-60108701	0.620663	17.0464	-4.77951	2.36884e-11	4.42684e-09	DOWN	HT
GRMZM2G439337	-	Uncharacterized_protein	9:60107051-60108701	0.787244	17.0464	-4.43651	2.3712e-14	5.79364e-12	DOWN	Cold
GRMZM2G443291	-	-	2:175923617-175925225	0.384512	8.12441	-4.40116	2.61305e-07	3.1322e-05	DOWN	Salinity
GRMZM2G443291	-	-	2:175923617-175925225	0.0190588	8.12441	-8.73566	3.02e-14	8.33e-12	DOWN	Drought
GRMZM2G443291	-	-	2:175923617-175925225	1.15066	8.12441	-2.8198	0.000602351	0.0112642	DOWN	HT
GRMZM2G443291	-	-	2:175923617-175925225	0.206633	8.12441	-5.29712	1.90741e-07	1.37582e-05	DOWN	Cold
GRMZM2G456357	-	Putative_uncharacterized_protein	1:151514959-151516930	3.05385	15.1305	-2.30876	0.00017768	0.0059472	DOWN	Salinity
GRMZM2G456357	-	Putative_uncharacterized_protein	1:151514959-151516930	2.2329	15.1305	-2.76047	1.47e-06	7.05e-05	DOWN	Drought
GRMZM2G456357	-	Putative_uncharacterized_protein	1:151514959-151516930	0.910624	15.1305	-4.05446	0.000132786	0.00331614	DOWN	HT
GRMZM2G456357	-	Putative_uncharacterized_protein	1:151514959-151516930	0.903492	15.1305	-4.06581	4.1348e-10	4.9987e-08	DOWN	Cold
GRMZM2G461566	-	-	3:104540924-104550481	0	1.04775	NA	5.61755e-05	0.00237657	DOWN	Salinity
GRMZM2G461566	-	-	3:104540924-104550481	0	1.04775	NA	0.000349084	0.00751021	DOWN	Drought
GRMZM2G461566	-	-	3:104540924-104550481	0	1.04775	NA	0.00080533	0.0140554	DOWN	HT
GRMZM2G461566	-	-	3:104540924-104550481	0	1.04775	NA	0.000263938	0.00686315	DOWN	Cold
GRMZM2G471362	-	Uncharacterized_protein	10:48653940-48655784	0.0142826	1.30875	-6.51779	9.40615e-05	0.00358469	DOWN	Salinity
GRMZM2G471362	-	Uncharacterized_protein	10:48653940-48655784	0	1.30875	#NAME?	0.000128962	0.00325723	DOWN	Drought
GRMZM2G471362	-	Uncharacterized_protein	10:48653940-48655784	0.0158879	1.30875	-6.36411	0.00118059	0.0190552	DOWN	HT
GRMZM2G471362	-	Uncharacterized_protein	10:48653940-48655784	0	1.30875	NA	9.15845e-05	0.00287484	DOWN	Cold
GRMZM2G474019	-	-	3:77573006-77574296	0.306314	7.11778	-4.53834	5.68631e-05	0.00239123	DOWN	Salinity
GRMZM2G474019	-	-	3:77573006-77574296	0.261258	7.11778	-4.76788	1.05e-05	0.000376854	DOWN	Drought
GRMZM2G474019	-	-	3:77573006-77574296	0.608854	7.11778	-3.54726	0.00154056	0.0233301	DOWN	HT
GRMZM2G474019	-	-	3:77573006-77574296	0	7.11778	NA	1.2367e-12	2.31314e-10	DOWN	Cold
GRMZM2G483598	-	Uncharacterized_protein	6:14357580-14358669	1.09329	8.95287	-3.03368	0.000405703	0.0113707	DOWN	Salinity
GRMZM2G483598	-	Uncharacterized_protein	6:14357580-14358669	2.44857	8.95287	-1.87041	0.00286573	0.0411666	DOWN	Drought
GRMZM2G483598	-	Uncharacterized_protein	6:14357580-14358669	1.31165	8.95287	-2.77097	0.00257423	0.0345128	DOWN	HT
GRMZM2G483598	-	Uncharacterized_protein	6:14357580-14358669	1.6533	8.95287	-2.437	0.000803787	0.0166536	DOWN	Cold
GRMZM2G489119	-	-	3:222928409-222930027	0.866346	48.0727	-5.79413	2.54556e-13	1.66047e-10	DOWN	Salinity
GRMZM2G489119	-	-	3:222928409-222930027	4.28953	48.0727	-3.48633	2.68e-10	3.47e-08	DOWN	Drought
GRMZM2G489119	-	-	3:222928409-222930027	3.97273	48.0727	-3.59701	1.0064e-06	5.35789e-05	DOWN	HT
GRMZM2G489119	-	-	3:222928409-222930027	3.00684	48.0727	-3.9989	3.31592e-14	7.82009e-12	DOWN	Cold
GRMZM2G527017	-	Uncharacterized_protein	8:21599697-21601434	0.157449	23.9137	-7.2468	9.73689e-20	2.7311e-16	DOWN	Salinity
GRMZM2G527017	-	Uncharacterized_protein	8:21599697-21601434	0.196901	23.9137	-6.92422	1.04e-23	2.39e-20	DOWN	Drought
GRMZM2G527017	-	Uncharacterized_protein	8:21599697-21601434	4.36663	23.9137	-2.45324	0.00346192	0.0429386	DOWN	HT
GRMZM2G527017	-	Uncharacterized_protein	8:21599697-21601434	0.852639	23.9137	-4.80976	9.83905e-08	7.64599e-06	DOWN	Cold
GRMZM2G570968	-	Uncharacterized_protein	4:53314124-53314882	0.0694768	27.3225	-8.61934	8.53952e-10	2.30312e-07	DOWN	Salinity
GRMZM2G570968	-	Uncharacterized_protein	4:53314124-53314882	0.712676	27.3225	-5.2607	5.84e-06	0.000227944	DOWN	Drought
GRMZM2G570968	-	Uncharacterized_protein	4:53314124-53314882	0.849625	27.3225	-5.00712	0.000469119	0.00924474	DOWN	HT
GRMZM2G570968	-	Uncharacterized_protein	4:53314124-53314882	2.69693	27.3225	-3.3407	0.000411191	0.00989522	DOWN	Cold
GRMZM2G587231	-	Uncharacterized_protein	3:71647112-71650348	0.103713	41.879	-8.65749	1.27349e-24	8.93003e-21	DOWN	Salinity
GRMZM2G587231	-	Uncharacterized_protein	3:71647112-71650348	0.227352	41.879	-7.52516	6.81e-14	1.71e-11	DOWN	Drought
GRMZM2G587231	-	Uncharacterized_protein	3:71647112-71650348	1.43515	41.879	-4.86695	4.47643e-13	1.14927e-10	DOWN	HT
GRMZM2G587231	-	Uncharacterized_protein	3:71647112-71650348	0.877825	41.879	-5.57615	9.08315e-17	3.04128e-14	DOWN	Cold
GRMZM2G700046	-	-	7:69491445-69493655	1.27956	111.466	-6.44482	1.75562e-14	1.4852e-11	DOWN	Salinity
GRMZM2G700046	-	-	7:69491445-69493655	3.99267	111.466	-4.80311	9.51e-21	1.01e-17	DOWN	Drought
GRMZM2G700046	-	-	7:69491445-69493655	12.8341	111.466	-3.11856	4.68974e-05	0.00140493	DOWN	HT
GRMZM2G700046	-	-	7:69491445-69493655	12.677	111.466	-3.13633	2.27301e-07	1.59293e-05	DOWN	Cold
GRMZM5G815768	-	-	7:12512878-12513216	0	6.70845	NA	2.86925e-05	0.00142694	DOWN	Salinity
GRMZM5G815768	-	-	7:12512878-12513216	0	6.70845	NA	0.000177631	0.00427882	DOWN	Drought
GRMZM5G815768	-	-	7:12512878-12513216	0	6.70845	NA	0.000446945	0.00890358	DOWN	HT
GRMZM5G815768	-	-	7:12512878-12513216	0	6.70845	NA	0.000128504	0.00382571	DOWN	Cold
GRMZM5G823990	-	-	3:94465191-94466290	0.444758	7.6338	-4.10131	7.75357e-06	0.000490082	DOWN	Salinity
GRMZM5G823990	-	-	3:94465191-94466290	0.763802	7.6338	-3.32113	3.02e-05	0.000930036	DOWN	Drought
GRMZM5G823990	-	-	3:94465191-94466290	0.518236	7.6338	-3.88072	0.000130477	0.00326145	DOWN	HT
GRMZM5G823990	-	-	3:94465191-94466290	0.700436	7.6338	-3.44608	0.000165707	0.00474071	DOWN	Cold
GRMZM5G826778	-	Uncharacterized_protein	9:51808500-51809196	0	2.27298	NA	0.000285953	0.00864298	DOWN	Salinity
GRMZM5G826778	-	Uncharacterized_protein	9:51808500-51809196	0	2.27298	NA	0.00136851	0.0229429	DOWN	Drought
GRMZM5G826778	-	Uncharacterized_protein	9:51808500-51809196	0	2.27298	NA	0.00233197	0.0320308	DOWN	HT
GRMZM5G826778	-	Uncharacterized_protein	9:51808500-51809196	0	2.27298	NA	0.00105782	0.0204043	DOWN	Cold
GRMZM5G826830	-	Uncharacterized_protein	9:59557797-59558598	0.290023	16.0041	-5.78613	1.58661e-09	3.97347e-07	DOWN	Salinity
GRMZM5G826830	-	Uncharacterized_protein	9:59557797-59558598	0	16.0041	NA	7.08e-15	2.14e-12	DOWN	Drought
GRMZM5G826830	-	Uncharacterized_protein	9:59557797-59558598	2.39055	16.0041	-2.74303	0.00102952	0.0170579	DOWN	HT
GRMZM5G826830	-	Uncharacterized_protein	9:59557797-59558598	1.45555	16.0041	-3.4588	3.25062e-05	0.00120044	DOWN	Cold
GRMZM5G832362	-	Protein_ABIL1	3:226961580-226962818	0.237822	14.127	-5.89242	1.93773e-07	2.43728e-05	DOWN	Salinity
GRMZM5G832362	-	Protein_ABIL1	3:226961580-226962818	1.34825	14.127	-3.38929	0.00011368	0.00293854	DOWN	Drought
GRMZM5G832362	-	Protein_ABIL1	3:226961580-226962818	0.703797	14.127	-4.32715	2.6025e-05	0.000862382	DOWN	HT
GRMZM5G832362	-	Protein_ABIL1	3:226961580-226962818	0.107103	14.127	-7.04331	5.19556e-10	6.20265e-08	DOWN	Cold
GRMZM5G835157	-	Uncharacterized_protein	4:95074371-95075311	0	7.62307	NA	4.6775e-10	1.44175e-07	DOWN	Salinity
GRMZM5G835157	-	Uncharacterized_protein	4:95074371-95075311	0	7.62307	NA	9.27e-10	1.08e-07	DOWN	Drought
GRMZM5G835157	-	Uncharacterized_protein	4:95074371-95075311	0.362359	7.62307	-4.39488	8.14204e-05	0.00220148	DOWN	HT
GRMZM5G835157	-	Uncharacterized_protein	4:95074371-95075311	0.206113	7.62307	-5.20887	7.29026e-06	0.00032735	DOWN	Cold
GRMZM5G835463	-	-	3:124069752-124070531	0.0337838	23.9262	-9.46805	1.0695e-16	1.42849e-13	DOWN	Salinity
GRMZM5G835463	-	-	3:124069752-124070531	0.764267	23.9262	-4.96837	1.44e-12	2.92e-10	DOWN	Drought
GRMZM5G835463	-	-	3:124069752-124070531	0.991633	23.9262	-4.59264	2.06832e-08	1.88142e-06	DOWN	HT
GRMZM5G835463	-	-	3:124069752-124070531	0	23.9262	NA	2.98385e-21	1.52688e-18	DOWN	Cold
GRMZM5G836332	-	Uncharacterized_protein	9:36490196-36491535	0	1.23802	NA	0.000252828	0.00781009	DOWN	Salinity
GRMZM5G836332	-	Uncharacterized_protein	9:36490196-36491535	0	1.23802	NA	0.00119379	0.0206045	DOWN	Drought
GRMZM5G836332	-	Uncharacterized_protein	9:36490196-36491535	0	1.23802	NA	0.00209812	0.0296184	DOWN	HT
GRMZM5G836332	-	Uncharacterized_protein	9:36490196-36491535	0	1.23802	NA	0.000930268	0.0184238	DOWN	Cold
GRMZM5G837754	-	-	3:205086254-205087577	2.92388	13.9986	-2.25933	0.000497719	0.0133593	DOWN	Salinity
GRMZM5G837754	-	-	3:205086254-205087577	0.748524	13.9986	-4.22509	5.7e-09	5.28e-07	DOWN	Drought
GRMZM5G837754	-	-	3:205086254-205087577	1.67123	13.9986	-3.06631	6.47361e-05	0.00181466	DOWN	HT
GRMZM5G837754	-	-	3:205086254-205087577	1.52388	13.9986	-3.19946	4.26215e-07	2.75223e-05	DOWN	Cold
GRMZM5G842556	-	Uncharacterized_protein	4:125421860-125422603	0	8.24809	NA	5.35814e-09	1.09701e-06	DOWN	Salinity
GRMZM5G842556	-	Uncharacterized_protein	4:125421860-125422603	0.171443	8.24809	-5.58826	4.62e-06	0.000187567	DOWN	Drought
GRMZM5G842556	-	Uncharacterized_protein	4:125421860-125422603	0.377088	8.24809	-4.45109	0.000331035	0.00695781	DOWN	HT
GRMZM5G842556	-	Uncharacterized_protein	4:125421860-125422603	0.372398	8.24809	-4.46914	0.000340774	0.00853382	DOWN	Cold
GRMZM5G842877	-	-	1:266825971-266827437	0.0163849	10.6931	-9.3501	1.80031e-14	1.4852e-11	DOWN	Salinity
GRMZM5G842877	-	-	1:266825971-266827437	0.434771	10.6931	-4.62028	5.25e-06	0.000208749	DOWN	Drought
GRMZM5G842877	-	-	1:266825971-266827437	1.87613	10.6931	-2.51085	0.00266578	0.0354633	DOWN	HT
GRMZM5G842877	-	-	1:266825971-266827437	0.213283	10.6931	-5.64777	2.04296e-11	3.13334e-09	DOWN	Cold
GRMZM5G850924	-	Uncharacterized_protein	8:122782594-122783925	0.0180455	9.51495	-9.04241	4.17526e-13	2.54591e-10	DOWN	Salinity
GRMZM5G850924	-	Uncharacterized_protein	8:122782594-122783925	0.0239477	9.51495	-8.63416	5.38e-14	1.37e-11	DOWN	Drought
GRMZM5G850924	-	Uncharacterized_protein	8:122782594-122783925	1.64638	9.51495	-2.5309	0.00338955	0.0423054	DOWN	HT
GRMZM5G850924	-	Uncharacterized_protein	8:122782594-122783925	0.104012	9.51495	-6.51537	2.78445e-11	4.17222e-09	DOWN	Cold
GRMZM5G854551	-	Uncharacterized_protein	6:11214600-11215651	0.0957996	32.1418	-8.39022	8.11084e-22	3.25001e-18	DOWN	Salinity
GRMZM5G854551	-	Uncharacterized_protein	6:11214600-11215651	0.47804	32.1418	-6.07117	3.7e-22	6.37e-19	DOWN	Drought
GRMZM5G854551	-	Uncharacterized_protein	6:11214600-11215651	0.528259	32.1418	-5.92706	3.11951e-12	6.91097e-10	DOWN	HT
GRMZM5G854551	-	Uncharacterized_protein	6:11214600-11215651	1.43924	32.1418	-4.48108	7.98533e-08	6.29783e-06	DOWN	Cold
GRMZM5G862276	-	Uncharacterized_protein	10:31141775-31142478	0	12.4287	NA	2.33864e-11	1.04121e-08	DOWN	Salinity
GRMZM5G862276	-	Uncharacterized_protein	10:31141775-31142478	0	12.4287	NA	2.02e-11	3.14e-09	DOWN	Drought
GRMZM5G862276	-	Uncharacterized_protein	10:31141775-31142478	0.785973	12.4287	-3.98306	0.000538968	0.0103611	DOWN	HT
GRMZM5G862276	-	Uncharacterized_protein	10:31141775-31142478	0.157409	12.4287	-6.30302	1.07717e-08	1.01087e-06	DOWN	Cold
GRMZM5G864526	-	Uncharacterized_protein	8:100838058-100839252	0.37113	14.611	-5.29899	1.00377e-08	1.81146e-06	DOWN	Salinity
GRMZM5G864526	-	Uncharacterized_protein	8:100838058-100839252	0.870394	14.611	-4.06924	1.01e-08	8.92e-07	DOWN	Drought
GRMZM5G864526	-	Uncharacterized_protein	8:100838058-100839252	1.84515	14.611	-2.98524	0.000144735	0.00355636	DOWN	HT
GRMZM5G864526	-	Uncharacterized_protein	8:100838058-100839252	1.48929	14.611	-3.29436	1.30801e-06	7.35183e-05	DOWN	Cold
GRMZM5G869530	-	-	7:63018118-63019391	0	7.3314	NA	7.38273e-17	1.03539e-13	DOWN	Salinity
GRMZM5G869530	-	-	7:63018118-63019391	0.264568	7.3314	-4.79238	1.64e-11	2.64e-09	DOWN	Drought
GRMZM5G869530	-	-	7:63018118-63019391	0.105155	7.3314	-6.1235	3.54534e-08	2.95133e-06	DOWN	HT
GRMZM5G869530	-	-	7:63018118-63019391	0.0588298	7.3314	-6.9614	1.32843e-14	3.30536e-12	DOWN	Cold
GRMZM5G873765	-	Uncharacterized_protein	6:127465060-127466449	0.417267	65.6667	-7.29805	1.45137e-13	1.00687e-10	DOWN	Salinity
GRMZM5G873765	-	Uncharacterized_protein	6:127465060-127466449	0.36091	65.6667	-7.50738	4.98e-33	1.37e-28	DOWN	Drought
GRMZM5G873765	-	Uncharacterized_protein	6:127465060-127466449	5.30713	65.6667	-3.62916	7.78694e-10	1.05899e-07	DOWN	HT
GRMZM5G873765	-	Uncharacterized_protein	6:127465060-127466449	2.1228	65.6667	-4.95112	1.88305e-21	9.96469e-19	DOWN	Cold
GRMZM5G892774	-	Uncharacterized_protein	9:79747808-79749641	0.0718741	4.23353	-5.88024	7.14457e-07	7.08158e-05	DOWN	Salinity
GRMZM5G892774	-	Uncharacterized_protein	9:79747808-79749641	0.601225	4.23353	-2.81588	0.000576046	0.0113974	DOWN	Drought
GRMZM5G892774	-	Uncharacterized_protein	9:79747808-79749641	0.35976	4.23353	-3.55676	0.000881109	0.0151946	DOWN	HT
GRMZM5G892774	-	Uncharacterized_protein	9:79747808-79749641	0	4.23353	NA	1.17104e-10	1.55685e-08	DOWN	Cold
GRMZM5G893761	-	-	7:113572390-113572947	0.369564	19.3771	-5.71238	5.98096e-09	1.19986e-06	DOWN	Salinity
GRMZM5G893761	-	-	7:113572390-113572947	0	19.3771	NA	3.71e-13	8.45e-11	DOWN	Drought
GRMZM5G893761	-	-	7:113572390-113572947	0.14792	19.3771	-7.03339	3.4585e-08	2.88779e-06	DOWN	HT
GRMZM5G893761	-	-	7:113572390-113572947	0.54618	19.3771	-5.14883	9.69843e-07	5.69332e-05	DOWN	Cold
GRMZM5G899825	-	Uncharacterized_protein	5:115932092-115933630	0	2.3592	NA	9.40772e-07	8.79591e-05	DOWN	Salinity
GRMZM5G899825	-	Uncharacterized_protein	5:115932092-115933630	0.0207267	2.3592	-6.83066	2.54e-05	0.000805665	DOWN	Drought
GRMZM5G899825	-	Uncharacterized_protein	5:115932092-115933630	0	2.3592	NA	2.48526e-05	0.000831577	DOWN	HT
GRMZM5G899825	-	Uncharacterized_protein	5:115932092-115933630	0	2.3592	NA	2.61803e-06	0.000135245	DOWN	Cold
GRMZM6G577189	-	-	scaffold_401:74-825	1.49198	14.5455	-3.28527	0.000573183	0.0147473	DOWN	Salinity
GRMZM6G577189	-	-	scaffold_401:74-825	2.93098	14.5455	-2.31111	0.000992819	0.0178507	DOWN	Drought
GRMZM6G577189	-	-	scaffold_401:74-825	1.81369	14.5455	-3.00357	0.00119231	0.0191993	DOWN	HT
GRMZM6G577189	-	-	scaffold_401:74-825	0.967651	14.5455	-3.90994	2.14275e-06	0.000113061	DOWN	Cold
GRMZM6G724181	-	-	scaffold_192:367-1521	1.96356	29.3446	-3.90155	5.68223e-06	0.000383127	DOWN	Salinity
GRMZM6G724181	-	-	scaffold_192:367-1521	1.50053	29.3446	-4.28956	9.9e-10	1.15e-07	DOWN	Drought
GRMZM6G724181	-	-	scaffold_192:367-1521	3.73727	29.3446	-2.97304	0.00014668	0.00358701	DOWN	HT
GRMZM6G724181	-	-	scaffold_192:367-1521	4.56431	29.3446	-2.68463	2.37583e-05	0.000920497	DOWN	Cold
GRMZM2G004207	-	-	7:121850475-121852444	8.41357	0.0524248	7.32632	1.4e-07	1.84e-05	UP	Salinity
GRMZM2G004207	-	-	7:121850475-121852444	3.95849	0.0524248	6.23856	3.21e-06	0.000136042	UP	Drought
GRMZM2G004207	-	-	7:121850475-121852444	5.95091	0.0524248	6.82672	6.39e-06	0.000260224	UP	HT
GRMZM2G004207	-	-	7:121850475-121852444	3.76059	0.0524248	6.16457	1.19e-08	1.11e-06	UP	Cold
GRMZM2G007160	-	Uncharacterized_protein	3:170483573-170488678	27.2252	4.52151	2.59007	0.000231251	0.00724744	UP	Salinity
GRMZM2G007160	-	Uncharacterized_protein	3:170483573-170488678	15.5604	4.52151	1.783	0.00140148	0.0233701	UP	Drought
GRMZM2G007160	-	Uncharacterized_protein	3:170483573-170488678	18.411	4.52151	2.02569	1.13e-05	0.000423325	UP	HT
GRMZM2G007160	-	Uncharacterized_protein	3:170483573-170488678	28.3754	4.52151	2.64976	8.55e-11	1.17e-08	UP	Cold
GRMZM2G014392	VP14	9-cis-epoxycarotenoid_dioxygenase_1_chloroplastic	1:250953388-250956063	11.9038	0.638532	4.22052	4.24e-06	0.000304059	UP	Salinity
GRMZM2G014392	VP14	9-cis-epoxycarotenoid_dioxygenase_1_chloroplastic	1:250953388-250956063	15.2671	0.638532	4.57952	1.42e-08	1.2e-06	UP	Drought
GRMZM2G014392	VP14	9-cis-epoxycarotenoid_dioxygenase_1_chloroplastic	1:250953388-250956063	6.80373	0.638532	3.4135	3.42e-06	0.000150485	UP	HT
GRMZM2G014392	VP14	9-cis-epoxycarotenoid_dioxygenase_1_chloroplastic	1:250953388-250956063	38.8313	0.638532	5.92632	8.86e-33	1.6e-29	UP	Cold
GRMZM2G015605	-	NaCl_stress_protein1;_Uncharacterized_protein	10:87283919-87284844	280.187	9.79535	4.83815	1.76e-06	0.000149906	UP	Salinity
GRMZM2G015605	-	NaCl_stress_protein1;_Uncharacterized_protein	10:87283919-87284844	313.687	9.79535	5.00109	2.53e-10	3.31e-08	UP	Drought
GRMZM2G015605	-	NaCl_stress_protein1;_Uncharacterized_protein	10:87283919-87284844	398.332	9.79535	5.34573	5.97e-15	2.19e-12	UP	HT
GRMZM2G015605	-	NaCl_stress_protein1;_Uncharacterized_protein	10:87283919-87284844	38.0462	9.79535	1.95758	0.00199597	0.0335186	UP	Cold
GRMZM2G033846	-	Caltractin	9:134973689-134974579	283.376	11.2447	4.6554	1.42e-12	7.49e-10	UP	Salinity
GRMZM2G033846	-	Caltractin	9:134973689-134974579	80.2961	11.2447	2.83608	1.76e-07	1.1e-05	UP	Drought
GRMZM2G033846	-	Caltractin	9:134973689-134974579	103.612	11.2447	3.20388	3.6e-09	4.21e-07	UP	HT
GRMZM2G033846	-	Caltractin	9:134973689-134974579	69.0088	11.2447	2.61753	2.43e-09	2.57e-07	UP	Cold
GRMZM2G036351	-	Putative_tify_domain_CCT_motif_transcription_factor_family_protein;_ZIM_motif_family_protein	9:150514712-150515694	41.5119	0.757913	5.77535	1.01e-06	9.35e-05	UP	Salinity
GRMZM2G036351	-	Putative_tify_domain_CCT_motif_transcription_factor_family_protein;_ZIM_motif_family_protein	9:150514712-150515694	8.35249	0.757913	3.4621	0.00063615	0.0123823	UP	Drought
GRMZM2G036351	-	Putative_tify_domain_CCT_motif_transcription_factor_family_protein;_ZIM_motif_family_protein	9:150514712-150515694	13.8378	0.757913	4.19044	5.32e-05	0.00154904	UP	HT
GRMZM2G036351	-	Putative_tify_domain_CCT_motif_transcription_factor_family_protein;_ZIM_motif_family_protein	9:150514712-150515694	22.131	0.757913	4.86789	1.11e-10	1.49e-08	UP	Cold
GRMZM2G039757	-	-	7:168785030-168787324	9.26361	1.8457	2.32741	0.000650761	0.0162251	UP	Salinity
GRMZM2G039757	-	-	7:168785030-168787324	14.6795	1.8457	2.99156	0.000156832	0.00384652	UP	Drought
GRMZM2G039757	-	-	7:168785030-168787324	25.7938	1.8457	3.80478	4.38e-13	1.13e-10	UP	HT
GRMZM2G039757	-	-	7:168785030-168787324	11.3911	1.8457	2.62566	7.23e-07	4.43e-05	UP	Cold
GRMZM2G054123	-	S-adenosylmethionine_synthase	8:38416629-38418954	30.9577	1.28595	4.58939	1.33e-10	5.04e-08	UP	Salinity
GRMZM2G054123	-	S-adenosylmethionine_synthase	8:38416629-38418954	72.9128	1.28595	5.82526	1.73e-17	8.86e-15	UP	Drought
GRMZM2G054123	-	S-adenosylmethionine_synthase	8:38416629-38418954	6.54792	1.28595	2.3482	0.00140788	0.0218472	UP	HT
GRMZM2G054123	-	S-adenosylmethionine_synthase	8:38416629-38418954	7.1746	1.28595	2.48006	2.24e-06	0.000117707	UP	Cold
GRMZM2G061487	-	DRE_binding_factor_1	1:217638400-217639968	147.049	12.6412	3.54009	4.46e-06	0.000316146	UP	Salinity
GRMZM2G061487	-	DRE_binding_factor_1	1:217638400-217639968	85.2564	12.6412	2.75367	4.02e-06	0.000165871	UP	Drought
GRMZM2G061487	-	DRE_binding_factor_1	1:217638400-217639968	37.6072	12.6412	1.57287	0.00225085	0.0312288	UP	HT
GRMZM2G061487	-	DRE_binding_factor_1	1:217638400-217639968	72.6301	12.6412	2.52243	9.36e-09	8.91e-07	UP	Cold
GRMZM2G068967	-	Uncharacterized_protein	2:10793567-10794323	42.9102	3.6766	3.54487	4.36e-06	0.000310684	UP	Salinity
GRMZM2G068967	-	Uncharacterized_protein	2:10793567-10794323	27.154	3.6766	2.88472	0.00313793	0.0442924	UP	Drought
GRMZM2G068967	-	Uncharacterized_protein	2:10793567-10794323	65.772	3.6766	4.16103	8.34e-13	2.01e-10	UP	HT
GRMZM2G068967	-	Uncharacterized_protein	2:10793567-10794323	542.568	3.6766	7.20529	1.45e-36	3.57e-33	UP	Cold
GRMZM2G075712	-	Uncharacterized_protein	1:19260435-19261579	54.0477	5.02004	3.42846	2.92e-05	0.0014421	UP	Salinity
GRMZM2G075712	-	Uncharacterized_protein	1:19260435-19261579	35.9596	5.02004	2.84061	8.2e-06	0.000305083	UP	Drought
GRMZM2G075712	-	Uncharacterized_protein	1:19260435-19261579	22.419	5.02004	2.15895	8.22e-05	0.00221363	UP	HT
GRMZM2G075712	-	Uncharacterized_protein	1:19260435-19261579	21.2588	5.02004	2.08229	3.47e-05	0.00126587	UP	Cold
GRMZM2G078806	-	Putative_uncharacterized_protein	1:66018642-66022804	32.002	1.02255	4.96792	6.66e-07	6.75e-05	UP	Salinity
GRMZM2G078806	-	Putative_uncharacterized_protein	1:66018642-66022804	423.094	1.02255	8.69266	4.25e-17	2.02e-14	UP	Drought
GRMZM2G078806	-	Putative_uncharacterized_protein	1:66018642-66022804	18.7002	1.02255	4.19281	2.49e-10	3.83e-08	UP	HT
GRMZM2G078806	-	Putative_uncharacterized_protein	1:66018642-66022804	4.05098	1.02255	1.9861	0.000919052	0.0182605	UP	Cold
GRMZM2G080530	-	Protein_binding_protein;_Uncharacterized_protein	1:139470289-139474062	224.081	55.1311	2.02308	0.00103012	0.0230598	UP	Salinity
GRMZM2G080530	-	Protein_binding_protein;_Uncharacterized_protein	1:139470289-139474062	422.787	55.1311	2.93899	3.71e-07	2.14e-05	UP	Drought
GRMZM2G080530	-	Protein_binding_protein;_Uncharacterized_protein	1:139470289-139474062	139.107	55.1311	1.33526	0.0042614	0.0499211	UP	HT
GRMZM2G080530	-	Protein_binding_protein;_Uncharacterized_protein	1:139470289-139474062	240.66	55.1311	2.12606	9.62e-08	7.5e-06	UP	Cold
GRMZM2G081406	-	Uncharacterized_protein	4:143829841-143832631	12.9924	2.64353	2.29713	0.000959797	0.021834	UP	Salinity
GRMZM2G081406	-	Uncharacterized_protein	4:143829841-143832631	14.4469	2.64353	2.45022	0.000303413	0.00666278	UP	Drought
GRMZM2G081406	-	Uncharacterized_protein	4:143829841-143832631	14.2097	2.64353	2.42634	0.000444403	0.0088658	UP	HT
GRMZM2G081406	-	Uncharacterized_protein	4:143829841-143832631	9.20623	2.64353	1.80015	0.000738969	0.015633	UP	Cold
GRMZM2G085086	-	Uncharacterized_protein	2:84121511-84122601	37.2972	0.238844	7.28686	2.34e-06	0.000189086	UP	Salinity
GRMZM2G085086	-	Uncharacterized_protein	2:84121511-84122601	41.0927	0.238844	7.42667	3.42e-11	5.08e-09	UP	Drought
GRMZM2G085086	-	Uncharacterized_protein	2:84121511-84122601	4.27974	0.238844	4.16338	0.0020802	0.0294624	UP	HT
GRMZM2G085086	-	Uncharacterized_protein	2:84121511-84122601	17.8841	0.238844	6.22647	1.83e-08	1.65e-06	UP	Cold
GRMZM2G085218	-	B-box_zinc_finger_family_protein;_Putative_B-box_type_zinc_finger_family_protein	9:106530026-106531123	14.5024	0.159776	6.5041	2.5e-08	4.08e-06	UP	Salinity
GRMZM2G085218	-	B-box_zinc_finger_family_protein;_Putative_B-box_type_zinc_finger_family_protein	9:106530026-106531123	15.5373	0.159776	6.60355	2.02e-09	2.1e-07	UP	Drought
GRMZM2G085218	-	B-box_zinc_finger_family_protein;_Putative_B-box_type_zinc_finger_family_protein	9:106530026-106531123	13.6868	0.159776	6.42059	9.3e-07	5.08e-05	UP	HT
GRMZM2G085218	-	B-box_zinc_finger_family_protein;_Putative_B-box_type_zinc_finger_family_protein	9:106530026-106531123	6.60239	0.159776	5.36887	3.95e-06	0.000191568	UP	Cold
GRMZM2G088356	-	Uncharacterized_protein	8:18894918-18900457	23.0985	6.81311	1.76141	0.00277359	0.0476111	UP	Salinity
GRMZM2G088356	-	Uncharacterized_protein	8:18894918-18900457	53.8069	6.81311	2.98141	1.49e-07	9.45e-06	UP	Drought
GRMZM2G088356	-	Uncharacterized_protein	8:18894918-18900457	22.0959	6.81311	1.69739	0.00023955	0.00532416	UP	HT
GRMZM2G088356	-	Uncharacterized_protein	8:18894918-18900457	21.2624	6.81311	1.64192	7.7e-05	0.0025088	UP	Cold
GRMZM2G096591	-	Glucan_endo-1_3-beta-glucosidase_7	5:9918685-9921708	10.4943	1.14664	3.19412	1.64e-06	0.000141172	UP	Salinity
GRMZM2G096591	-	Glucan_endo-1_3-beta-glucosidase_7	5:9918685-9921708	34.2343	1.14664	4.89996	8.29e-12	1.44e-09	UP	Drought
GRMZM2G096591	-	Glucan_endo-1_3-beta-glucosidase_7	5:9918685-9921708	27.3985	1.14664	4.57862	7.43e-09	7.92e-07	UP	HT
GRMZM2G096591	-	Glucan_endo-1_3-beta-glucosidase_7	5:9918685-9921708	3.8737	1.14664	1.7563	0.00215538	0.0353851	UP	Cold
GRMZM2G099003	-	-	3:56900210-56902028	146.989	19.7816	2.89348	9.27e-07	8.7e-05	UP	Salinity
GRMZM2G099003	-	-	3:56900210-56902028	95.4254	19.7816	2.27021	3.68e-05	0.00110185	UP	Drought
GRMZM2G099003	-	-	3:56900210-56902028	122.181	19.7816	2.62678	2.73e-07	1.76e-05	UP	HT
GRMZM2G099003	-	-	3:56900210-56902028	43.5591	19.7816	1.13881	0.00197155	0.0331702	UP	Cold
GRMZM2G118979	-	Uncharacterized_protein	9:138484907-138489773	12.1164	3.24925	1.89878	0.00141197	0.0294675	UP	Salinity
GRMZM2G118979	-	Uncharacterized_protein	9:138484907-138489773	12.4879	3.24925	1.94235	0.00180432	0.0287504	UP	Drought
GRMZM2G118979	-	Uncharacterized_protein	9:138484907-138489773	21.2057	3.24925	2.70627	2.84e-08	2.47e-06	UP	HT
GRMZM2G118979	-	Uncharacterized_protein	9:138484907-138489773	11.6729	3.24925	1.84498	3.89e-06	0.000189979	UP	Cold
GRMZM2G123410	-	Phloem-specific_lectin	10:81194843-81197151	27.868	3.79295	2.87722	7.44e-06	0.000473901	UP	Salinity
GRMZM2G123410	-	Phloem-specific_lectin	10:81194843-81197151	17.4955	3.79295	2.20559	0.00354143	0.0486193	UP	Drought
GRMZM2G123410	-	Phloem-specific_lectin	10:81194843-81197151	24.9848	3.79295	2.71966	3.34e-07	2.08e-05	UP	HT
GRMZM2G123410	-	Phloem-specific_lectin	10:81194843-81197151	24.5352	3.79295	2.69346	2.77e-08	2.4e-06	UP	Cold
GRMZM2G127776	-	Uncharacterized_protein	10:133753116-133753677	217.009	8.41551	4.68856	5.45e-11	2.32e-08	UP	Salinity
GRMZM2G127776	-	Uncharacterized_protein	10:133753116-133753677	209.501	8.41551	4.63776	7.88e-13	1.67e-10	UP	Drought
GRMZM2G127776	-	Uncharacterized_protein	10:133753116-133753677	99.1608	8.41551	3.55865	5.64e-07	3.28e-05	UP	HT
GRMZM2G127776	-	Uncharacterized_protein	10:133753116-133753677	31.4237	8.41551	1.90073	0.00105943	0.0204069	UP	Cold
GRMZM2G127821	-	Uncharacterized_protein	10:133768229-133769467	52.5695	3.7895	3.79415	2.97e-09	6.61e-07	UP	Salinity
GRMZM2G127821	-	Uncharacterized_protein	10:133768229-133769467	50.8962	3.7895	3.74748	5.97e-11	8.53e-09	UP	Drought
GRMZM2G127821	-	Uncharacterized_protein	10:133768229-133769467	17.9392	3.7895	2.24304	0.000749369	0.0132641	UP	HT
GRMZM2G127821	-	Uncharacterized_protein	10:133768229-133769467	33.3073	3.7895	3.13576	5.53e-11	7.73e-09	UP	Cold
GRMZM2G134628	-	Protein_phosphatase_2C_ABI2	3:220928320-220934085	44.5068	6.58154	2.75753	2.16e-05	0.00113934	UP	Salinity
GRMZM2G134628	-	Protein_phosphatase_2C_ABI2	3:220928320-220934085	72.7583	6.58154	3.46662	8.34e-09	7.52e-07	UP	Drought
GRMZM2G134628	-	Protein_phosphatase_2C_ABI2	3:220928320-220934085	20.6953	6.58154	1.6528	0.000497165	0.00974152	UP	HT
GRMZM2G134628	-	Protein_phosphatase_2C_ABI2	3:220928320-220934085	14.7515	6.58154	1.16436	0.00327578	0.0486541	UP	Cold
GRMZM2G146380	-	NAC30_NAC_type_transcription_factor	5:176985518-176986621	22.5239	3.65879	2.62201	0.000768169	0.0182596	UP	Salinity
GRMZM2G146380	-	NAC30_NAC_type_transcription_factor	5:176985518-176986621	33.1971	3.65879	3.18162	0.000372048	0.00792391	UP	Drought
GRMZM2G146380	-	NAC30_NAC_type_transcription_factor	5:176985518-176986621	66.8088	3.65879	4.1906	2.01e-06	9.64e-05	UP	HT
GRMZM2G146380	-	NAC30_NAC_type_transcription_factor	5:176985518-176986621	19.1235	3.65879	2.38591	2.07e-05	0.00081828	UP	Cold
GRMZM2G146614	-	B-box_zinc_finger_family_protein	5:87758520-87759788	69.1373	18.0992	1.93354	0.00240129	0.0430512	UP	Salinity
GRMZM2G146614	-	B-box_zinc_finger_family_protein	5:87758520-87759788	84.0118	18.0992	2.21467	0.000989834	0.0178086	UP	Drought
GRMZM2G146614	-	B-box_zinc_finger_family_protein	5:87758520-87759788	95.5277	18.0992	2.4	0.000169791	0.00401751	UP	HT
GRMZM2G146614	-	B-box_zinc_finger_family_protein	5:87758520-87759788	107.18	18.0992	2.56604	1.97e-07	1.41e-05	UP	Cold
GRMZM2G150906	-	Uncharacterized_protein	3:12571385-12575346	91.6677	17.8258	2.36245	0.000107487	0.0039801	UP	Salinity
GRMZM2G150906	-	Uncharacterized_protein	3:12571385-12575346	299.564	17.8258	4.07083	2.28e-07	1.39e-05	UP	Drought
GRMZM2G150906	-	Uncharacterized_protein	3:12571385-12575346	142.37	17.8258	2.9976	1.06e-08	1.08e-06	UP	HT
GRMZM2G150906	-	Uncharacterized_protein	3:12571385-12575346	89.6803	17.8258	2.33083	3.73e-09	3.82e-07	UP	Cold
GRMZM2G151649	-	Uncharacterized_protein	7:162043060-162044852	14.1292	2.4967	2.50058	0.00111435	0.024534	UP	Salinity
GRMZM2G151649	-	Uncharacterized_protein	7:162043060-162044852	15.3853	2.4967	2.62346	0.000450474	0.00933116	UP	Drought
GRMZM2G151649	-	Uncharacterized_protein	7:162043060-162044852	23.1687	2.4967	3.21408	2.82e-05	0.000922228	UP	HT
GRMZM2G151649	-	Uncharacterized_protein	7:162043060-162044852	25.759	2.4967	3.36698	1.21e-09	1.32e-07	UP	Cold
GRMZM2G153536	-	Branched-chain-amino-acid_aminotransferase	1:29513374-29516591	23.4975	1.80423	3.70305	2.19e-05	0.00114981	UP	Salinity
GRMZM2G153536	-	Branched-chain-amino-acid_aminotransferase	1:29513374-29516591	7.73085	1.80423	2.09924	0.000774078	0.0145733	UP	Drought
GRMZM2G153536	-	Branched-chain-amino-acid_aminotransferase	1:29513374-29516591	43.3762	1.80423	4.58745	7.31e-15	2.64e-12	UP	HT
GRMZM2G153536	-	Branched-chain-amino-acid_aminotransferase	1:29513374-29516591	6.97253	1.80423	1.9503	2.17e-05	0.000852715	UP	Cold
GRMZM2G154223	-	Putative_uncharacterized_protein	2:61137166-61138179	114.886	20.8979	2.45878	4.47e-05	0.00197873	UP	Salinity
GRMZM2G154223	-	Putative_uncharacterized_protein	2:61137166-61138179	73.8117	20.8979	1.82049	0.00240438	0.0359822	UP	Drought
GRMZM2G154223	-	Putative_uncharacterized_protein	2:61137166-61138179	128.454	20.8979	2.61982	3.69e-06	0.000159179	UP	HT
GRMZM2G154223	-	Putative_uncharacterized_protein	2:61137166-61138179	64.8825	20.8979	1.63447	0.000194135	0.00540967	UP	Cold
GRMZM2G154580	-	-	1:90223947-90224841	84.1932	10.5636	2.99461	5.43e-07	5.73e-05	UP	Salinity
GRMZM2G154580	-	-	1:90223947-90224841	85.5842	10.5636	3.01825	5.27e-08	3.71e-06	UP	Drought
GRMZM2G154580	-	-	1:90223947-90224841	48.5314	10.5636	2.19982	7.39e-06	0.000297228	UP	HT
GRMZM2G154580	-	-	1:90223947-90224841	52.6502	10.5636	2.31734	8.2e-08	6.44e-06	UP	Cold
GRMZM2G172230	-	Uncharacterized_protein	5:167978617-167983282	52.7147	3.90097	3.7563	2.07e-05	0.00109787	UP	Salinity
GRMZM2G172230	-	Uncharacterized_protein	5:167978617-167983282	14.026	3.90097	1.8462	0.00138372	0.023144	UP	Drought
GRMZM2G172230	-	Uncharacterized_protein	5:167978617-167983282	20.2197	3.90097	2.37386	2.84e-06	0.000128325	UP	HT
GRMZM2G172230	-	Uncharacterized_protein	5:167978617-167983282	19.6483	3.90097	2.3325	8.63e-06	0.000377503	UP	Cold
GRMZM2G173630	-	Putative_GID1-like_gibberellin_receptor	6:146310947-146313512	82.4909	14.0284	2.55588	3.65e-05	0.00168373	UP	Salinity
GRMZM2G173630	-	Putative_GID1-like_gibberellin_receptor	6:146310947-146313512	83.3508	14.0284	2.57085	1.87e-05	0.000623304	UP	Drought
GRMZM2G173630	-	Putative_GID1-like_gibberellin_receptor	6:146310947-146313512	62.6122	14.0284	2.15809	3.22e-05	0.00103762	UP	HT
GRMZM2G173630	-	Putative_GID1-like_gibberellin_receptor	6:146310947-146313512	54.4525	14.0284	1.95665	5.29e-07	3.35e-05	UP	Cold
GRMZM2G174347	-	Ethylene-responsive_transcription_factor_4;_Putative_AP2_EREBP_transcription_factor_superfamily_protein	8:120487038-120488230	33.0248	1.16547	4.82457	6.14e-10	1.76e-07	UP	Salinity
GRMZM2G174347	-	Ethylene-responsive_transcription_factor_4;_Putative_AP2_EREBP_transcription_factor_superfamily_protein	8:120487038-120488230	26.4555	1.16547	4.50458	1.75e-09	1.88e-07	UP	Drought
GRMZM2G174347	-	Ethylene-responsive_transcription_factor_4;_Putative_AP2_EREBP_transcription_factor_superfamily_protein	8:120487038-120488230	7.6592	1.16547	2.71628	0.000866338	0.014968	UP	HT
GRMZM2G174347	-	Ethylene-responsive_transcription_factor_4;_Putative_AP2_EREBP_transcription_factor_superfamily_protein	8:120487038-120488230	200.536	1.16547	7.42681	2.22e-36	5.02e-33	UP	Cold
GRMZM2G174896	-	CBL-interacting_protein_kinase;_CIPK-like_protein_1	1:52148170-52153288	169.052	12.5476	3.75199	1.67e-06	0.000143059	UP	Salinity
GRMZM2G174896	-	CBL-interacting_protein_kinase;_CIPK-like_protein_1	1:52148170-52153288	116.031	12.5476	3.20903	2.7e-07	1.62e-05	UP	Drought
GRMZM2G174896	-	CBL-interacting_protein_kinase;_CIPK-like_protein_1	1:52148170-52153288	89.4103	12.5476	2.83303	1.29e-06	6.58e-05	UP	HT
GRMZM2G174896	-	CBL-interacting_protein_kinase;_CIPK-like_protein_1	1:52148170-52153288	114.866	12.5476	3.19447	1.37e-10	1.81e-08	UP	Cold
GRMZM2G181000	-	Uncharacterized_protein	5:10088169-10091955	60.8081	9.56352	2.66865	2.37e-05	0.00122073	UP	Salinity
GRMZM2G181000	-	Uncharacterized_protein	5:10088169-10091955	52.9362	9.56352	2.46864	7.58e-05	0.00205437	UP	Drought
GRMZM2G181000	-	Uncharacterized_protein	5:10088169-10091955	235.996	9.56352	4.62508	1.1e-11	2.15e-09	UP	HT
GRMZM2G181000	-	Uncharacterized_protein	5:10088169-10091955	49.2748	9.56352	2.36524	7.99e-08	6.3e-06	UP	Cold
GRMZM2G301934	-	Gibberellin_receptor_GID1L2;_Uncharacterized_protein	7:169977938-169979914	16.556	2.5944	2.67388	0.000328642	0.00962222	UP	Salinity
GRMZM2G301934	-	Gibberellin_receptor_GID1L2;_Uncharacterized_protein	7:169977938-169979914	28.3586	2.5944	3.45032	0.000109304	0.00284407	UP	Drought
GRMZM2G301934	-	Gibberellin_receptor_GID1L2;_Uncharacterized_protein	7:169977938-169979914	18.1935	2.5944	2.80995	2.73e-05	0.0008981	UP	HT
GRMZM2G301934	-	Gibberellin_receptor_GID1L2;_Uncharacterized_protein	7:169977938-169979914	45.8144	2.5944	4.14233	1.12e-16	3.56e-14	UP	Cold
GRMZM2G302245	-	Uncharacterized_protein	3:179842136-179848015	83.0138	7.44701	3.47862	4.47e-08	6.8e-06	UP	Salinity
GRMZM2G302245	-	Uncharacterized_protein	3:179842136-179848015	32.6403	7.44701	2.13192	6.68e-05	0.00184787	UP	Drought
GRMZM2G302245	-	Uncharacterized_protein	3:179842136-179848015	40.2762	7.44701	2.43519	8.27e-06	0.000327058	UP	HT
GRMZM2G302245	-	Uncharacterized_protein	3:179842136-179848015	40.0932	7.44701	2.42862	8.13e-09	7.88e-07	UP	Cold
GRMZM2G315431	-	Ubiquitin-protein_ligase	7:103904514-103907063	24.3972	0.327249	6.22018	2.34e-09	5.54e-07	UP	Salinity
GRMZM2G315431	-	Ubiquitin-protein_ligase	7:103904514-103907063	53.5675	0.327249	7.35482	5.02e-14	1.31e-11	UP	Drought
GRMZM2G315431	-	Ubiquitin-protein_ligase	7:103904514-103907063	9.63224	0.327249	4.87941	1.48e-06	7.41e-05	UP	HT
GRMZM2G315431	-	Ubiquitin-protein_ligase	7:103904514-103907063	6.07483	0.327249	4.21438	1.33e-06	7.4e-05	UP	Cold
GRMZM2G323013	-	-	5:208973869-208978095	22.391	1.02864	4.44411	2.25e-06	0.00018408	UP	Salinity
GRMZM2G323013	-	-	5:208973869-208978095	43.699	1.02864	5.40879	2.93e-08	2.29e-06	UP	Drought
GRMZM2G323013	-	-	5:208973869-208978095	12.6433	1.02864	3.61956	9.46e-08	6.97e-06	UP	HT
GRMZM2G323013	-	-	5:208973869-208978095	9.88916	1.02864	3.26511	3.05e-07	2.06e-05	UP	Cold
GRMZM2G347043	-	NAC_domain-containing_protein_67;_NAC1_transcription_factor;_SNAC1	1:292162441-292164227	213.339	43.166	2.30518	0.000148262	0.00512774	UP	Salinity
GRMZM2G347043	-	NAC_domain-containing_protein_67;_NAC1_transcription_factor;_SNAC1	1:292162441-292164227	227.701	43.166	2.39917	0.00069296	0.0132865	UP	Drought
GRMZM2G347043	-	NAC_domain-containing_protein_67;_NAC1_transcription_factor;_SNAC1	1:292162441-292164227	149.121	43.166	1.78851	0.00116111	0.0187994	UP	HT
GRMZM2G347043	-	NAC_domain-containing_protein_67;_NAC1_transcription_factor;_SNAC1	1:292162441-292164227	478.527	43.166	3.47063	1.79e-15	5.21e-13	UP	Cold
GRMZM2G351330	-	-	2:22220873-22222180	199.578	6.01636	5.05192	7.44e-10	2.11e-07	UP	Salinity
GRMZM2G351330	-	-	2:22220873-22222180	138.655	6.01636	4.52646	4.49e-12	8.42e-10	UP	Drought
GRMZM2G351330	-	-	2:22220873-22222180	106.372	6.01636	4.14409	2.68e-09	3.2e-07	UP	HT
GRMZM2G351330	-	-	2:22220873-22222180	20.0414	6.01636	1.73602	0.000865829	0.0175633	UP	Cold
GRMZM2G354319	-	Putative_B-box_type_zinc_finger_family_protein	6:94808697-94809353	36.9732	2.30667	4.00259	8.19e-08	1.14e-05	UP	Salinity
GRMZM2G354319	-	Putative_B-box_type_zinc_finger_family_protein	6:94808697-94809353	66.2631	2.30667	4.84432	4.09e-13	9.21e-11	UP	Drought
GRMZM2G354319	-	Putative_B-box_type_zinc_finger_family_protein	6:94808697-94809353	35.1436	2.30667	3.92938	3.21e-07	2.02e-05	UP	HT
GRMZM2G354319	-	Putative_B-box_type_zinc_finger_family_protein	6:94808697-94809353	117.356	2.30667	5.66894	4.89e-28	5.31e-25	UP	Cold
GRMZM2G361210	-	-	1:293235244-293236062	7.99457	0	Inf	7.14e-07	7.08e-05	UP	Salinity
GRMZM2G361210	-	-	1:293235244-293236062	4.15588	0	Inf	0.000621637	0.0121683	UP	Drought
GRMZM2G361210	-	-	1:293235244-293236062	7.15059	0	Inf	6.05e-08	4.72e-06	UP	HT
GRMZM2G361210	-	-	1:293235244-293236062	10.5042	0	Inf	3.99e-11	5.81e-09	UP	Cold
GRMZM2G373522	-	Dehydrin;_Uncharacterized_protein	4:154337342-154339063	348.689	9.66443	5.17311	8.48e-07	8.14e-05	UP	Salinity
GRMZM2G373522	-	Dehydrin;_Uncharacterized_protein	4:154337342-154339063	466.463	9.66443	5.59293	1.59e-09	1.76e-07	UP	Drought
GRMZM2G373522	-	Dehydrin;_Uncharacterized_protein	4:154337342-154339063	830.844	9.66443	6.42575	4e-23	3.66e-20	UP	HT
GRMZM2G373522	-	Dehydrin;_Uncharacterized_protein	4:154337342-154339063	69.8132	9.66443	2.85274	4.07e-10	4.95e-08	UP	Cold
GRMZM2G421946	-	Putative_B-box_type_zinc_finger_family_protein	4:235936959-235937793	24.3815	3.51493	2.79422	7.91e-05	0.00312628	UP	Salinity
GRMZM2G421946	-	Putative_B-box_type_zinc_finger_family_protein	4:235936959-235937793	23.1222	3.51493	2.71771	0.000157086	0.00384777	UP	Drought
GRMZM2G421946	-	Putative_B-box_type_zinc_finger_family_protein	4:235936959-235937793	15.576	3.51493	2.14776	0.00118489	0.0191022	UP	HT
GRMZM2G421946	-	Putative_B-box_type_zinc_finger_family_protein	4:235936959-235937793	58.1014	3.51493	4.04701	1.53e-15	4.56e-13	UP	Cold
GRMZM2G425482	-	Uncharacterized_protein	9:122854003-122855195	43.2463	8.06068	2.4236	6.13e-05	0.00255082	UP	Salinity
GRMZM2G425482	-	Uncharacterized_protein	9:122854003-122855195	63.7185	8.06068	2.98274	6.62e-08	4.53e-06	UP	Drought
GRMZM2G425482	-	Uncharacterized_protein	9:122854003-122855195	29.921	8.06068	1.89219	0.000578824	0.0109284	UP	HT
GRMZM2G425482	-	Uncharacterized_protein	9:122854003-122855195	32.627	8.06068	2.01709	1.21e-06	6.9e-05	UP	Cold
GRMZM2G438202	-	Putative_AP2_EREBP_transcription_factor_superfamily_protein	10:141249356-141251027	44.1668	8.85917	2.31772	0.00169006	0.0334676	UP	Salinity
GRMZM2G438202	-	Putative_AP2_EREBP_transcription_factor_superfamily_protein	10:141249356-141251027	54.3301	8.85917	2.61651	0.000281431	0.0062598	UP	Drought
GRMZM2G438202	-	Putative_AP2_EREBP_transcription_factor_superfamily_protein	10:141249356-141251027	77.9389	8.85917	3.1371	4.29e-09	4.97e-07	UP	HT
GRMZM2G438202	-	Putative_AP2_EREBP_transcription_factor_superfamily_protein	10:141249356-141251027	155.849	8.85917	4.13684	5.47e-19	2.18e-16	UP	Cold
GRMZM2G443509	-	Uncharacterized_protein	10:113181083-113188620	70.0315	16.2133	2.11083	0.000367795	0.0104734	UP	Salinity
GRMZM2G443509	-	Uncharacterized_protein	10:113181083-113188620	84.4652	16.2133	2.38118	2.02e-05	0.000663346	UP	Drought
GRMZM2G443509	-	Uncharacterized_protein	10:113181083-113188620	65.3705	16.2133	2.01146	3.34e-05	0.00106793	UP	HT
GRMZM2G443509	-	Uncharacterized_protein	10:113181083-113188620	61.7527	16.2133	1.92932	2.83e-06	0.00014528	UP	Cold
GRMZM2G447617	-	Organic_anion_transporter;_Organic_anion_transporter_isoform_1;_Organic_anion_transporter_isoform_2;_Uncharacterized_protein	9:138567047-138572690	25.3427	3.25938	2.9589	4.25e-05	0.00190235	UP	Salinity
GRMZM2G447617	-	Organic_anion_transporter;_Organic_anion_transporter_isoform_1;_Organic_anion_transporter_isoform_2;_Uncharacterized_protein	9:138567047-138572690	14.7447	3.25938	2.17752	6.62e-05	0.00183383	UP	Drought
GRMZM2G447617	-	Organic_anion_transporter;_Organic_anion_transporter_isoform_1;_Organic_anion_transporter_isoform_2;_Uncharacterized_protein	9:138567047-138572690	10.1169	3.25938	1.63409	0.00111827	0.0182858	UP	HT
GRMZM2G447617	-	Organic_anion_transporter;_Organic_anion_transporter_isoform_1;_Organic_anion_transporter_isoform_2;_Uncharacterized_protein	9:138567047-138572690	9.61153	3.25938	1.56017	0.000146938	0.00427587	UP	Cold
GRMZM2G454056	-	Putative_uncharacterized_protein	3:54254033-54254798	17.9484	0.489004	5.19786	4.41e-08	6.79e-06	UP	Salinity
GRMZM2G454056	-	Putative_uncharacterized_protein	3:54254033-54254798	37.2093	0.489004	6.24968	7.34e-15	2.2e-12	UP	Drought
GRMZM2G454056	-	Putative_uncharacterized_protein	3:54254033-54254798	10.3201	0.489004	4.39947	4.68e-05	0.00140463	UP	HT
GRMZM2G454056	-	Putative_uncharacterized_protein	3:54254033-54254798	6.03967	0.489004	3.62655	0.000428051	0.0102014	UP	Cold
GRMZM5G803308	-	MYB_transcription_factor_TaMYB1;_Putative_MYB_DNA-binding_domain_superfamily_protein	9:97396868-97398308	15.4068	2.02483	2.9277	6.76e-05	0.00274874	UP	Salinity
GRMZM5G803308	-	MYB_transcription_factor_TaMYB1;_Putative_MYB_DNA-binding_domain_superfamily_protein	9:97396868-97398308	19.1871	2.02483	3.24427	1.92e-05	0.000633892	UP	Drought
GRMZM5G803308	-	MYB_transcription_factor_TaMYB1;_Putative_MYB_DNA-binding_domain_superfamily_protein	9:97396868-97398308	19.2694	2.02483	3.25044	7.48e-07	4.2e-05	UP	HT
GRMZM5G803308	-	MYB_transcription_factor_TaMYB1;_Putative_MYB_DNA-binding_domain_superfamily_protein	9:97396868-97398308	19.9812	2.02483	3.30277	3.14e-10	3.94e-08	UP	Cold
GRMZM5G846057	-	Putative_AP2_EREBP_transcription_factor_superfamily_protein;_Uncharacterized_protein	6:165687986-165689517	10.6119	0.712232	3.89719	3.74e-06	0.00027338	UP	Salinity
GRMZM5G846057	-	Putative_AP2_EREBP_transcription_factor_superfamily_protein;_Uncharacterized_protein	6:165687986-165689517	21.149	0.712232	4.8921	4.1e-10	5.18e-08	UP	Drought
GRMZM5G846057	-	Putative_AP2_EREBP_transcription_factor_superfamily_protein;_Uncharacterized_protein	6:165687986-165689517	7.60747	0.712232	3.417	8.27e-06	0.000327058	UP	HT
GRMZM5G846057	-	Putative_AP2_EREBP_transcription_factor_superfamily_protein;_Uncharacterized_protein	6:165687986-165689517	3.90491	0.712232	2.45487	0.00193045	0.0327633	UP	Cold
GRMZM5G863645	-	Uncharacterized_protein	1:269350251-269355402	23.1984	4.57745	2.34141	0.000612361	0.0155159	UP	Salinity
GRMZM5G863645	-	Uncharacterized_protein	1:269350251-269355402	43.8699	4.57745	3.26061	4.19e-09	4.04e-07	UP	Drought
GRMZM5G863645	-	Uncharacterized_protein	1:269350251-269355402	95.4846	4.57745	4.38265	1.73e-14	5.72e-12	UP	HT
GRMZM5G863645	-	Uncharacterized_protein	1:269350251-269355402	16.519	4.57745	1.85151	1.91e-06	0.000102292	UP	Cold
GRMZM5G872256	-	Galactinol_synthase_3	9:134152466-134154240	138.517	14.7951	3.22687	1.12e-05	0.000653386	UP	Salinity
GRMZM5G872256	-	Galactinol_synthase_3	9:134152466-134154240	707.76	14.7951	5.58007	1.43e-09	1.61e-07	UP	Drought
GRMZM5G872256	-	Galactinol_synthase_3	9:134152466-134154240	312.319	14.7951	4.39983	3.97e-12	8.51e-10	UP	HT
GRMZM5G872256	-	Galactinol_synthase_3	9:134152466-134154240	36.2715	14.7951	1.29372	0.00129854	0.023934	UP	Cold
GRMZM6G056015	-	Seven-transmembrane-domain_protein_1;_Uncharacterized_protein	3:205331971-205333959	123.625	10.5287	3.55357	1.82e-07	2.29e-05	UP	Salinity
GRMZM6G056015	-	Seven-transmembrane-domain_protein_1;_Uncharacterized_protein	3:205331971-205333959	72.2161	10.5287	2.778	8.18e-07	4.27e-05	UP	Drought
GRMZM6G056015	-	Seven-transmembrane-domain_protein_1;_Uncharacterized_protein	3:205331971-205333959	48.2212	10.5287	2.19535	1.15e-05	0.000428811	UP	HT
GRMZM6G056015	-	Seven-transmembrane-domain_protein_1;_Uncharacterized_protein	3:205331971-205333959	63.1756	10.5287	2.58504	2.03e-10	2.63e-08	UP	Cold
GRMZM6G441368	-	F-box_domain_containing_protein	scaffold_6:1-905	7.14539	0.0484443	7.20454	0.000279247	0.00848601	UP	Salinity
GRMZM6G441368	-	F-box_domain_containing_protein	scaffold_6:1-905	10.0902	0.0484443	7.70242	0.000232821	0.00533343	UP	Drought
GRMZM6G441368	-	F-box_domain_containing_protein	scaffold_6:1-905	10.4843	0.0484443	7.75768	4.12e-07	2.51e-05	UP	HT
GRMZM6G441368	-	F-box_domain_containing_protein	scaffold_6:1-905	3.48775	0.0484443	6.16983	0.00222749	0.0363121	UP	Cold

## Sheet: Supplementary Dataset 2
Supplementary Dataset 2. Comprehensive list of differentially expressed genes involving in 15 pathways
Value1：FPKM values under stress condition; Value2: FPKM values under control condition; Ratio: significance of the changes
Gene.id	ID	Pathway	Ratio	Gene.name	Description	Locus	Value1	Value2	Log2FC	Pvalue	Qvalue	Updown	Stress
GRMZM2G068947	1	jasmonic acid biosynthesis	0.000567952	OPR1	12-oxo-phytodienoic acid reductase; Uncharacterized protein	3:69859514-69861831	52.1113	389.757	-2.90291	2.04e-07	1.26e-05	DOWN	Drought
GRMZM2G068947	1	jasmonic acid biosynthesis	0.000567952	OPR1	12-oxo-phytodienoic acid reductase; Uncharacterized protein	3:69859514-69861831	64.5709	389.757	-2.59362	0.00319009	0.0404219	DOWN	HT
GRMZM2G068947	1	jasmonic acid biosynthesis	0.000567952	OPR1	12-oxo-phytodienoic acid reductase; Uncharacterized protein	3:69859514-69861831	167.313	389.757	-1.22003	0.0287432	0.218482	-	Cold
GRMZM2G068947	1	jasmonic acid biosynthesis	0.000567952	OPR1	12-oxo-phytodienoic acid reductase; Uncharacterized protein	3:69859514-69861831	55.5918	389.757	-2.80963	9.29e-06	0.000567952	DOWN	Salinity
GRMZM2G000236	2	jasmonic acid biosynthesis	0.00511951	OPR1	12-oxophytodienoate reductase 2	9:7308584-7310337	13.4972	32.61	-1.27265	0.0409526	0.268868	-	Drought
GRMZM2G000236	2	jasmonic acid biosynthesis	0.00511951	OPR1	12-oxophytodienoate reductase 2	9:7308584-7310337	508.693	32.61	3.96341	0.000228105	0.00511951	UP	HT
GRMZM2G000236	2	jasmonic acid biosynthesis	0.00511951	OPR1	12-oxophytodienoate reductase 2	9:7308584-7310337	3.46981	32.61	-3.23239	0.000132661	0.00392785	DOWN	Cold
GRMZM2G000236	2	jasmonic acid biosynthesis	0.00511951	OPR1	12-oxophytodienoate reductase 2	9:7308584-7310337	158.115	32.61	2.27759	0.0121503	0.136049	-	Salinity
GRMZM2G106303	3	jasmonic acid biosynthesis	0.00146492	OPR2	12-oxo-phytodienoic acid reductase; Uncharacterized protein	9:7393651-7395331	8.03277	11.2867	-0.490658	0.228017	0.668893	-	Drought
GRMZM2G106303	3	jasmonic acid biosynthesis	0.00146492	OPR2	12-oxo-phytodienoic acid reductase; Uncharacterized protein	9:7393651-7395331	142.922	11.2867	3.66253	4.95e-05	0.00146492	UP	HT
GRMZM2G106303	3	jasmonic acid biosynthesis	0.00146492	OPR2	12-oxo-phytodienoic acid reductase; Uncharacterized protein	9:7393651-7395331	51.1604	11.2867	2.1804	0.00424751	0.0648196	-	Salinity
GRMZM2G106303	3	jasmonic acid biosynthesis	0.00146492	OPR2	12-oxo-phytodienoic acid reductase; Uncharacterized protein	9:7393651-7395331	19.0312	11.2867	0.75374	0.214438	0.635405	-	Cold
GRMZM2G148281	4	jasmonic acid biosynthesis	0.0166705	OPR3	12-oxo-phytodienoic acid reductase; Uncharacterized protein	1:207946160-207950205	4.00833	4.51077	-0.170373	0.93854	1	-	Cold
GRMZM2G148281	4	jasmonic acid biosynthesis	0.0166705	OPR3	12-oxo-phytodienoic acid reductase; Uncharacterized protein	1:207946160-207950205	2.79392	4.51077	-0.691084	0.494498	0.809411	-	HT
GRMZM2G148281	4	jasmonic acid biosynthesis	0.0166705	OPR3	12-oxo-phytodienoic acid reductase; Uncharacterized protein	1:207946160-207950205	10.0084	4.51077	1.14976	0.107157	0.470511	-	Drought
GRMZM2G148281	4	jasmonic acid biosynthesis	0.0166705	OPR3	12-oxo-phytodienoic acid reductase; Uncharacterized protein	1:207946160-207950205	18.4505	4.51077	2.03221	0.000683228	0.0166705	UP	Salinity
GRMZM2G415793	5	jasmonic acid biosynthesis	0.00803314	AOC3	Allene oxide cyclase 4; Uncharacterized protein	9:125176155-125177527	0.314112	3.76028	-3.58149	2.14e-05	0.00072931	DOWN	HT
GRMZM2G415793	5	jasmonic acid biosynthesis	0.00803314	AOC3	Allene oxide cyclase 4; Uncharacterized protein	9:125176155-125177527	1.73191	3.76028	-1.11847	0.062461	0.34643	-	Cold
GRMZM2G415793	5	jasmonic acid biosynthesis	0.00803314	AOC3	Allene oxide cyclase 4; Uncharacterized protein	9:125176155-125177527	5.75611	3.76028	0.614254	0.382637	0.845085	-	Salinity
GRMZM2G415793	5	jasmonic acid biosynthesis	0.00803314	AOC3	Allene oxide cyclase 4; Uncharacterized protein	9:125176155-125177527	14.6646	3.76028	1.96342	0.000377759	0.00803314	UP	Drought
GRMZM2G002178	6	jasmonic acid biosynthesis	0.034524	AOS,CYP74A,DDE2	Cytochrome P450 CYP74A19	1:28926395-28928612	2.28536	0.080467	4.82788	0.0022769	0.034524	UP	Drought
GRMZM2G002178	6	jasmonic acid biosynthesis	0.034524	AOS,CYP74A,DDE2	Cytochrome P450 CYP74A19	1:28926395-28928612	0.0542212	0.080467	-0.56954	0.917005	1	-	Cold
GRMZM2G002178	6	jasmonic acid biosynthesis	0.034524	AOS,CYP74A,DDE2	Cytochrome P450 CYP74A19	1:28926395-28928612	0	0.080467	-0.111655	0.201314	0.562538	-	HT
GRMZM2G002178	6	jasmonic acid biosynthesis	0.034524	AOS,CYP74A,DDE2	Cytochrome P450 CYP74A19	1:28926395-28928612	0.820898	0.080467	3.35073	0.0545683	0.354631	-	Salinity
GRMZM2G033098	7	jasmonic acid biosynthesis	0.00248476	AOS,CYP74A,DDE2	Allene oxide synthase	5:5915470-5917535	2.6478	0.584363	2.17986	0.0715949	0.374668	-	Drought
GRMZM2G033098	7	jasmonic acid biosynthesis	0.00248476	AOS,CYP74A,DDE2	Allene oxide synthase	5:5915470-5917535	0.240585	0.584363	-1.28032	0.413499	0.797901	-	Cold
GRMZM2G033098	7	jasmonic acid biosynthesis	0.00248476	AOS,CYP74A,DDE2	Allene oxide synthase	5:5915470-5917535	0.245828	0.584363	-1.24921	0.493367	0.808379	-	HT
GRMZM2G033098	7	jasmonic acid biosynthesis	0.00248476	AOS,CYP74A,DDE2	Allene oxide synthase	5:5915470-5917535	9.01514	0.584363	3.94741	5.94e-05	0.00248476	UP	Salinity
GRMZM2G067225	8	jasmonic acid biosynthesis	0.0167229	AOS,CYP74A,DDE2	Allene oxide synthase	9:145603968-145606347	22.7826	4.67438	2.28509	0.000233672	0.00624993	UP	Cold
GRMZM2G067225	8	jasmonic acid biosynthesis	0.0167229	AOS,CYP74A,DDE2	Allene oxide synthase	9:145603968-145606347	17.8257	4.67438	1.93111	0.0125873	0.109439	-	HT
GRMZM2G067225	8	jasmonic acid biosynthesis	0.0167229	AOS,CYP74A,DDE2	Allene oxide synthase	9:145603968-145606347	50.9399	4.67438	3.44595	0.000688613	0.0167229	UP	Salinity
GRMZM2G067225	8	jasmonic acid biosynthesis	0.0167229	AOS,CYP74A,DDE2	Allene oxide synthase	9:145603968-145606347	33.9354	4.67438	2.85995	0.00147113	0.0243586	UP	Drought
GRMZM2G040095	9	jasmonic acid biosynthesis	0.0203487	LOX5	Lipoxygenase	2:4192152-4196263	326.502	292.947	0.156453	0.737964	0.941873	-	Drought
GRMZM2G040095	9	jasmonic acid biosynthesis	0.0203487	LOX5	Lipoxygenase	2:4192152-4196263	67.5854	292.947	-2.11586	0.00127842	0.0203487	DOWN	HT
GRMZM2G040095	9	jasmonic acid biosynthesis	0.0203487	LOX5	Lipoxygenase	2:4192152-4196263	353.435	292.947	0.270805	0.314283	0.734609	-	Cold
GRMZM2G040095	9	jasmonic acid biosynthesis	0.0203487	LOX5	Lipoxygenase	2:4192152-4196263	152.448	292.947	-0.942324	0.0439892	0.311265	-	Salinity
GRMZM2G009479	10	jasmonic acid biosynthesis	0.0104302	LOX2	Lipoxygenase	5:123239668-123243697	4.70901	4.73532	-0.00804026	0.80521	0.982813	-	Salinity
GRMZM2G009479	10	jasmonic acid biosynthesis	0.0104302	LOX2	Lipoxygenase	5:123239668-123243697	7.60857	4.73532	0.684163	0.553157	0.892233	-	Drought
GRMZM2G009479	10	jasmonic acid biosynthesis	0.0104302	LOX2	Lipoxygenase	5:123239668-123243697	8.51018	4.73532	0.845726	0.0449421	0.286255	-	Cold
GRMZM2G009479	10	jasmonic acid biosynthesis	0.0104302	LOX2	Lipoxygenase	5:123239668-123243697	0.788974	4.73532	-2.58541	0.000543322	0.0104302	DOWN	HT
GRMZM2G070092	11	jasmonic acid biosynthesis	0.0164885	LOX3	Lipoxygenase	10:120237308-120241527	0.893313	0.0242312	5.20423	0.000667287	0.0164885	UP	Salinity
GRMZM2G070092	11	jasmonic acid biosynthesis	0.0164885	LOX3	Lipoxygenase	10:120237308-120241527	0.446998	0.0242312	4.20533	0.0236132	0.167877	-	HT
GRMZM2G070092	11	jasmonic acid biosynthesis	0.0164885	LOX3	Lipoxygenase	10:120237308-120241527	2.22744	0.0242312	6.52238	1.75e-06	8.15e-05	UP	Drought
GRMZM2G070092	11	jasmonic acid biosynthesis	0.0164885	LOX3	Lipoxygenase	10:120237308-120241527	0.405966	0.0242312	4.06642	0.0177483	0.160451	-	Cold
GRMZM2G102760	12	jasmonic acid biosynthesis	0.00151702	LOX1	Lipoxygenase	5:12285656-12290564	2.18763	1.205	0.860339	0.101378	0.452489	-	Cold
GRMZM2G102760	12	jasmonic acid biosynthesis	0.00151702	LOX1	Lipoxygenase	5:12285656-12290564	0.0406386	1.205	-4.89003	0.000203182	0.00463589	DOWN	HT
GRMZM2G102760	12	jasmonic acid biosynthesis	0.00151702	LOX1	Lipoxygenase	5:12285656-12290564	18.7425	1.205	3.95921	3.12e-05	0.00151702	UP	Salinity
GRMZM2G102760	12	jasmonic acid biosynthesis	0.00151702	LOX1	Lipoxygenase	5:12285656-12290564	6.15904	1.205	2.35368	0.000238055	0.00544427	UP	Drought
GRMZM2G104843	13	jasmonic acid biosynthesis	0.00163596	LOX3	Lipoxygenase	2:45820737-45825105	12.2908	2.18704	2.49053	0.000429755	0.00903198	UP	Drought
GRMZM2G104843	13	jasmonic acid biosynthesis	0.00163596	LOX3	Lipoxygenase	2:45820737-45825105	7.19402	2.18704	1.71782	0.0124718	0.1274	-	Cold
GRMZM2G104843	13	jasmonic acid biosynthesis	0.00163596	LOX3	Lipoxygenase	2:45820737-45825105	2.29159	2.18704	0.0673685	0.704546	0.905965	-	HT
GRMZM2G104843	13	jasmonic acid biosynthesis	0.00163596	LOX3	Lipoxygenase	2:45820737-45825105	20.0381	2.18704	3.1957	3.51e-05	0.00163596	UP	Salinity
GRMZM2G106748	14	jasmonic acid biosynthesis	0.0152184	LOX5	Lipoxygenase	3:93841905-93845764	0.117733	2.65852	-4.49703	0.000883602	0.0152184	DOWN	HT
GRMZM2G106748	14	jasmonic acid biosynthesis	0.0152184	LOX5	Lipoxygenase	3:93841905-93845764	4.3827	2.65852	0.7212	0.335047	0.819233	-	Salinity
GRMZM2G106748	14	jasmonic acid biosynthesis	0.0152184	LOX5	Lipoxygenase	3:93841905-93845764	4.85897	2.65852	0.870028	0.333161	0.773211	-	Drought
GRMZM2G106748	14	jasmonic acid biosynthesis	0.0152184	LOX5	Lipoxygenase	3:93841905-93845764	3.78846	2.65852	0.51099	0.207211	0.62752	-	Cold
GRMZM2G109056	15	jasmonic acid biosynthesis	0.0223095	LOX1	Lipoxygenase	1:264275083-264291510	67.0403	5.37589	3.64045	0.000990245	0.0223095	UP	Salinity
GRMZM2G109056	15	jasmonic acid biosynthesis	0.0223095	LOX1	Lipoxygenase	1:264275083-264291510	0.478825	5.37589	-3.48893	0.000495166	0.00971623	DOWN	HT
GRMZM2G109056	15	jasmonic acid biosynthesis	0.0223095	LOX1	Lipoxygenase	1:264275083-264291510	7.88873	5.37589	0.55329	0.155385	0.56042	-	Cold
GRMZM2G109056	15	jasmonic acid biosynthesis	0.0223095	LOX1	Lipoxygenase	1:264275083-264291510	1.855	5.37589	-1.53508	0.00615866	0.0733111	-	Drought
GRMZM2G109130	16	jasmonic acid biosynthesis	0.0254988	LOX1	Lipoxygenase	1:264266381-264271190	2.16255	0.0644856	5.06761	0.00117999	0.0254988	UP	Salinity
GRMZM2G109130	16	jasmonic acid biosynthesis	0.0254988	LOX1	Lipoxygenase	1:264266381-264271190	0.159125	0.0644856	1.30311	0.602382	0.870953	-	HT
GRMZM2G109130	16	jasmonic acid biosynthesis	0.0254988	LOX1	Lipoxygenase	1:264266381-264271190	0.86532	0.0644856	3.74619	0.0936364	0.436542	-	Drought
GRMZM2G109130	16	jasmonic acid biosynthesis	0.0254988	LOX1	Lipoxygenase	1:264266381-264271190	0.225056	0.0644856	1.80323	0.300692	0.728385	-	Cold
GRMZM2G018275	17	jasmonic acid biosynthesis	0.0423491	-	Uncharacterized protein	2:43746150-43747663	41.4599	10.4701	1.98545	0.00235382	0.0423491	UP	Salinity
GRMZM2G018275	17	jasmonic acid biosynthesis	0.0423491	-	Uncharacterized protein	2:43746150-43747663	86.6197	10.4701	3.04843	2.09e-06	9.45e-05	UP	Drought
GRMZM2G018275	17	jasmonic acid biosynthesis	0.0423491	-	Uncharacterized protein	2:43746150-43747663	4.49083	10.4701	-1.22121	0.0461936	0.290628	-	Cold
GRMZM2G018275	17	jasmonic acid biosynthesis	0.0423491	-	Uncharacterized protein	2:43746150-43747663	12.2914	10.4701	0.231377	0.423901	0.767056	-	HT
GRMZM2G054361	18	ethylene biosynthesis from methionine	0.00106627	ACS8	Aminotransferase	1:271834818-271837308	1.23643	0	1.1612	2.8e-05	0.00106627	UP	Cold
GRMZM2G054361	18	ethylene biosynthesis from methionine	0.00106627	ACS8	Aminotransferase	1:271834818-271837308	0.132628	0	0.179674	0.276131	0.721633	-	Drought
GRMZM2G054361	18	ethylene biosynthesis from methionine	0.00106627	ACS8	Aminotransferase	1:271834818-271837308	0.102086	0	0.140237	0.130632	0.562176	-	Salinity
GRMZM2G164405	19	ethylene biosynthesis from methionine	0.00056327	ACS6	Acc synthase	2:15900748-15904400	2.84337	0	1.94237	2.64e-07	1.59e-05	UP	Drought
GRMZM2G164405	19	ethylene biosynthesis from methionine	0.00056327	ACS6	Acc synthase	2:15900748-15904400	0.253792	0	0.326298	0.0361387	0.251238	-	Cold
GRMZM2G164405	19	ethylene biosynthesis from methionine	0.00056327	ACS6	Acc synthase	2:15900748-15904400	0.0690324	0	0.0963055	0.260846	0.631227	-	HT
GRMZM2G164405	19	ethylene biosynthesis from methionine	0.00056327	ACS6	Acc synthase	2:15900748-15904400	1.46384	0	1.30091	9.2e-06	0.00056327	UP	Salinity
GRMZM5G894619	20	ethylene biosynthesis from methionine	0.0086747	ACS6	Acc synthase	10:136107954-136110772	2.92065	0.440823	2.72802	0.000349598	0.0086747	UP	Cold
GRMZM5G894619	20	ethylene biosynthesis from methionine	0.0086747	ACS6	Acc synthase	10:136107954-136110772	0.0357624	0.440823	-3.62368	0.0809079	0.353921	-	HT
GRMZM5G894619	20	ethylene biosynthesis from methionine	0.0086747	ACS6	Acc synthase	10:136107954-136110772	2.43348	0.440823	2.46475	0.00988182	0.117796	-	Salinity
GRMZM5G894619	20	ethylene biosynthesis from methionine	0.0086747	ACS6	Acc synthase	10:136107954-136110772	2.9788	0.440823	2.75646	0.0124932	0.120861	-	Drought
AC199526.5_FG002	21	ethylene biosynthesis from methionine	0.027757	MAT4,MTO3,SAMS3	S-adenosylmethionine synthetase	3:58905868-58907052	338.997	66.4975	2.3499	0.00106668	0.0176098	UP	HT
AC199526.5_FG002	21	ethylene biosynthesis from methionine	0.027757	MAT4,MTO3,SAMS3	S-adenosylmethionine synthetase	3:58905868-58907052	73.9956	66.4975	0.154138	0.793755	0.96173	-	Drought
AC199526.5_FG002	21	ethylene biosynthesis from methionine	0.027757	MAT4,MTO3,SAMS3	S-adenosylmethionine synthetase	3:58905868-58907052	387.717	66.4975	2.54363	0.00131386	0.027757	UP	Salinity
AC199526.5_FG002	21	ethylene biosynthesis from methionine	0.027757	MAT4,MTO3,SAMS3	S-adenosylmethionine synthetase	3:58905868-58907052	51.0875	66.4975	-0.38033	0.625463	0.908557	-	Cold
GRMZM2G054123	22	ethylene biosynthesis from methionine	5.04e-08	MAT4,MTO3,SAMS3	S-adenosylmethionine synthase	8:38416629-38418954	6.54792	1.28595	2.3482	0.00140788	0.0218472	UP	HT
GRMZM2G054123	22	ethylene biosynthesis from methionine	5.04e-08	MAT4,MTO3,SAMS3	S-adenosylmethionine synthase	8:38416629-38418954	72.9128	1.28595	5.82526	1.73e-17	8.86e-15	UP	Drought
GRMZM2G054123	22	ethylene biosynthesis from methionine	5.04e-08	MAT4,MTO3,SAMS3	S-adenosylmethionine synthase	8:38416629-38418954	30.9577	1.28595	4.58939	1.33e-10	5.04e-08	UP	Salinity
GRMZM2G054123	22	ethylene biosynthesis from methionine	5.04e-08	MAT4,MTO3,SAMS3	S-adenosylmethionine synthase	8:38416629-38418954	7.1746	1.28595	2.48006	2.24e-06	0.000117707	UP	Cold
GRMZM2G019799	23	IAA biosynthesis	0.0063115	AAO2	Aldehyde oxidase 2	1:286429198-286437131	3.00334	2.64738	0.181999	0.82211	0.97114	-	Drought
GRMZM2G019799	23	IAA biosynthesis	0.0063115	AAO2	Aldehyde oxidase 2	1:286429198-286437131	0.986172	2.64738	-1.42466	0.0421292	0.27466	-	Cold
GRMZM2G019799	23	IAA biosynthesis	0.0063115	AAO2	Aldehyde oxidase 2	1:286429198-286437131	0.226692	2.64738	-3.54576	0.000293163	0.0063115	DOWN	HT
GRMZM2G019799	23	IAA biosynthesis	0.0063115	AAO2	Aldehyde oxidase 2	1:286429198-286437131	2.48567	2.64738	-0.0909319	0.738052	0.962488	-	Salinity
GRMZM2G141473	24	IAA biosynthesis	0.0027734	AAO2	Aldehyde oxidase 2	1:286577038-286584000	74.1494	15.836	2.22723	0.000106085	0.0027734	UP	Drought
GRMZM2G141473	24	IAA biosynthesis	0.0027734	AAO2	Aldehyde oxidase 2	1:286577038-286584000	9.08125	15.836	-0.802246	0.10842	0.469723	-	Cold
GRMZM2G141473	24	IAA biosynthesis	0.0027734	AAO2	Aldehyde oxidase 2	1:286577038-286584000	31.5461	15.836	0.994252	0.170101	0.637515	-	Salinity
GRMZM2G141473	24	IAA biosynthesis	0.0027734	AAO2	Aldehyde oxidase 2	1:286577038-286584000	16.7463	15.836	0.0806343	0.598722	0.868583	-	HT
GRMZM2G002863	25	IAA biosynthesis	0.000117864	-	Uncharacterized protein	10:110962342-110965132	0.398878	0.508265	-0.349634	0.852908	0.978044	-	Cold
GRMZM2G002863	25	IAA biosynthesis	0.000117864	-	Uncharacterized protein	10:110962342-110965132	0.441398	0.508265	-0.203503	0.755878	0.96811	-	Salinity
GRMZM2G002863	25	IAA biosynthesis	0.000117864	-	Uncharacterized protein	10:110962342-110965132	5.82635	0.508265	3.51894	2.56e-06	0.000117864	UP	HT
GRMZM2G002863	25	IAA biosynthesis	0.000117864	-	Uncharacterized protein	10:110962342-110965132	0.794675	0.508265	0.644783	0.792228	0.961051	-	Drought
GRMZM2G044469	26	IAA biosynthesis	0.00113506	AAO1	Aldehyde oxidase 1	7:7415058-7418404	10.2633	3.21229	1.67582	0.00102615	0.0170329	UP	HT
GRMZM2G044469	26	IAA biosynthesis	0.00113506	AAO1	Aldehyde oxidase 1	7:7415058-7418404	23.1298	3.21229	2.84808	3.8e-05	0.00113506	UP	Drought
GRMZM2G044469	26	IAA biosynthesis	0.00113506	AAO1	Aldehyde oxidase 1	7:7415058-7418404	3.06585	3.21229	-0.067318	0.784754	0.975907	-	Salinity
GRMZM2G044469	26	IAA biosynthesis	0.00113506	AAO1	Aldehyde oxidase 1	7:7415058-7418404	3.39988	3.21229	0.0818814	0.713857	0.924394	-	Cold
GRMZM2G406830	27	IAA biosynthesis	0.000596392	AAO4	Aldehyde oxidase 4	7:7451202-7456538	1.29969	0.897153	0.534745	0.630005	0.945211	-	Salinity
GRMZM2G406830	27	IAA biosynthesis	0.000596392	AAO4	Aldehyde oxidase 4	7:7451202-7456538	0.83562	0.897153	-0.102507	0.965971	1	-	Cold
GRMZM2G406830	27	IAA biosynthesis	0.000596392	AAO4	Aldehyde oxidase 4	7:7451202-7456538	5.45742	0.897153	2.60479	1.7e-05	0.000596392	UP	HT
GRMZM2G406830	27	IAA biosynthesis	0.000596392	AAO4	Aldehyde oxidase 4	7:7451202-7456538	5.10588	0.897153	2.50873	0.00394595	0.052986	-	Drought
GRMZM2G438178	28	IAA biosynthesis	8.21e-05	PDC2	Pyruvate decarboxylase-2	10:141252999-141256321	5.09034	0.9983	2.35022	1.5e-06	8.21e-05	UP	Cold
GRMZM2G438178	28	IAA biosynthesis	8.21e-05	PDC2	Pyruvate decarboxylase-2	10:141252999-141256321	2.08342	0.9983	1.06141	0.0775387	0.344855	-	HT
GRMZM2G438178	28	IAA biosynthesis	8.21e-05	PDC2	Pyruvate decarboxylase-2	10:141252999-141256321	4.04166	0.9983	2.0174	0.0285153	0.23898	-	Salinity
GRMZM2G438178	28	IAA biosynthesis	8.21e-05	PDC2	Pyruvate decarboxylase-2	10:141252999-141256321	2.1638	0.9983	1.11602	0.261456	0.706856	-	Drought
GRMZM2G038821	29	IAA biosynthesis	0.000793372	PDC2	Pyruvate decarboxylase-2	8:15550758-15554318	0.377053	0.271219	0.47531	0.88558	1	-	Salinity
GRMZM2G038821	29	IAA biosynthesis	0.000793372	PDC2	Pyruvate decarboxylase-2	8:15550758-15554318	0.390141	0.271219	0.524539	0.780789	0.951886	-	Cold
GRMZM2G038821	29	IAA biosynthesis	0.000793372	PDC2	Pyruvate decarboxylase-2	8:15550758-15554318	7.34775	0.271219	4.75977	2.35e-05	0.000793372	UP	HT
GRMZM2G038821	29	IAA biosynthesis	0.000793372	PDC2	Pyruvate decarboxylase-2	8:15550758-15554318	1.69082	0.271219	2.64019	0.153054	0.562783	-	Drought
GRMZM2G070172	30	starch degradation	2.76e-13	AMY1	Alpha-amylase-like	1:199664722-199666709	9.45241	0.0133131	9.47169	6.53e-16	2.76e-13	UP	HT
GRMZM2G070172	30	starch degradation	2.76e-13	AMY1	Alpha-amylase-like	1:199664722-199666709	0.1345	0.0133131	3.33669	0.399221	0.793481	-	Cold
GRMZM2G138468	31	starch degradation	0.0145879	AMY1	Alpha-amylase-like	2:186911744-186913606	1.05975	0	1.04247	0.000647117	0.0141308	UP	Cold
GRMZM2G138468	31	starch degradation	0.0145879	AMY1	Alpha-amylase-like	2:186911744-186913606	0.339355	0	0.421538	0.0196731	0.188514	-	Salinity
GRMZM2G138468	31	starch degradation	0.0145879	AMY1	Alpha-amylase-like	2:186911744-186913606	1.5113	0	1.32844	0.000775389	0.0145879	UP	Drought
GRMZM2G138468	31	starch degradation	0.0145879	AMY1	Alpha-amylase-like	2:186911744-186913606	0.747936	0	0.805652	0.00427565	0.0500152	-	HT
GRMZM5G863596	32	starch degradation	0.0137787	AMY3	Alpha-amylase-like 3	3:203014805-203037600	0.60326	0.18863	1.67722	0.275588	0.768105	-	Salinity
GRMZM5G863596	32	starch degradation	0.0137787	AMY3	Alpha-amylase-like 3	3:203014805-203037600	2.73092	0.18863	3.85576	0.000726376	0.0137787	UP	Drought
GRMZM5G863596	32	starch degradation	0.0137787	AMY3	Alpha-amylase-like 3	3:203014805-203037600	1.12681	0.18863	2.57861	0.014469	0.12074	-	HT
GRMZM5G863596	32	starch degradation	0.0137787	AMY3	Alpha-amylase-like 3	3:203014805-203037600	1.51813	0.18863	3.00866	0.00541523	0.069244	-	Cold
GRMZM2G074781	33	starch degradation	0.0401925	AMY1	Alpha-amylase-like	7:105247639-105249737	2.3682	0.25572	3.21115	0.00253887	0.0401925	UP	Cold
GRMZM2G074781	33	starch degradation	0.0401925	AMY1	Alpha-amylase-like	7:105247639-105249737	0.0309699	0.25572	-3.04563	0.128421	0.557812	-	Salinity
GRMZM2G074781	33	starch degradation	0.0401925	AMY1	Alpha-amylase-like	7:105247639-105249737	1.50266	0.25572	2.55488	0.0373448	0.224731	-	HT
GRMZM2G074781	33	starch degradation	0.0401925	AMY1	Alpha-amylase-like	7:105247639-105249737	0.235195	0.25572	-0.120713	0.853718	0.981332	-	Drought
GRMZM2G007939	34	starch degradation	0.000963625	BAM3,BMY8,CT-BMY	Chloroplast beta-amylase	1:95197852-95201491	143.589	31.9937	2.16609	0.000136481	0.00339608	UP	HT
GRMZM2G007939	34	starch degradation	0.000963625	BAM3,BMY8,CT-BMY	Chloroplast beta-amylase	1:95197852-95201491	21.8669	31.9937	-0.549036	0.194065	0.673825	-	Salinity
GRMZM2G007939	34	starch degradation	0.000963625	BAM3,BMY8,CT-BMY	Chloroplast beta-amylase	1:95197852-95201491	160.443	31.9937	2.3262	7.89e-09	7.71e-07	UP	Cold
GRMZM2G007939	34	starch degradation	0.000963625	BAM3,BMY8,CT-BMY	Chloroplast beta-amylase	1:95197852-95201491	5.78709	31.9937	-2.46688	3.15e-05	0.000963625	DOWN	Drought
GRMZM2G035749	35	starch degradation	2.73e-05	BAM3,BMY8,CT-BMY	Chloroplast beta-amylase	9:114200454-114203334	11.4051	119.72	-3.39192	2.22e-07	2.73e-05	DOWN	Salinity
GRMZM2G035749	35	starch degradation	2.73e-05	BAM3,BMY8,CT-BMY	Chloroplast beta-amylase	9:114200454-114203334	4.98962	119.72	-4.58459	7.33e-10	8.72e-08	DOWN	Drought
GRMZM2G035749	35	starch degradation	2.73e-05	BAM3,BMY8,CT-BMY	Chloroplast beta-amylase	9:114200454-114203334	180.665	119.72	0.593653	0.144648	0.47898	-	HT
GRMZM2G035749	35	starch degradation	2.73e-05	BAM3,BMY8,CT-BMY	Chloroplast beta-amylase	9:114200454-114203334	475.783	119.72	1.99064	5.43e-06	0.000248772	UP	Cold
GRMZM2G025833	36	starch degradation	0.00109172	BAM1,BMY7,TR-BAMY	Chloroplast beta-amylase 1	5:30794884-30797302	22.5185	0.41639	5.75703	9.18e-08	6.83e-06	UP	HT
GRMZM2G025833	36	starch degradation	0.00109172	BAM1,BMY7,TR-BAMY	Chloroplast beta-amylase 1	5:30794884-30797302	10.8864	0.41639	4.70844	2.06e-05	0.00109172	UP	Salinity
GRMZM2G025833	36	starch degradation	0.00109172	BAM1,BMY7,TR-BAMY	Chloroplast beta-amylase 1	5:30794884-30797302	160.295	0.41639	8.58858	2.39e-18	1.47e-15	UP	Drought
GRMZM2G025833	36	starch degradation	0.00109172	BAM1,BMY7,TR-BAMY	Chloroplast beta-amylase 1	5:30794884-30797302	0.368926	0.41639	-0.174601	0.974401	1	-	Cold
GRMZM2G082034	37	starch degradation	0.0164546	BAM9,BMY3	Beta-amylase 3	1:60090243-60092250	424.091	57.5748	2.88086	5.26e-08	4.24e-06	UP	Cold
GRMZM2G082034	37	starch degradation	0.0164546	BAM9,BMY3	Beta-amylase 3	1:60090243-60092250	48.7169	57.5748	-0.241015	0.561557	0.918807	-	Salinity
GRMZM2G082034	37	starch degradation	0.0164546	BAM9,BMY3	Beta-amylase 3	1:60090243-60092250	225.042	57.5748	1.96669	0.00097985	0.0164546	UP	HT
GRMZM2G082034	37	starch degradation	0.0164546	BAM9,BMY3	Beta-amylase 3	1:60090243-60092250	60.6692	57.5748	0.0755278	0.690388	0.937168	-	Drought
GRMZM2G151468	38	starch degradation	0.0163334	BAM9,BMY3	Beta-amylase 3	9:129593425-129594529	1.55097	0	1.35105	0.000967364	0.0163334	UP	HT
GRMZM2G151468	38	starch degradation	0.0163334	BAM9,BMY3	Beta-amylase 3	9:129593425-129594529	0.233012	0	0.302186	0.247764	0.673549	-	Cold
GRMZM2G347708	39	starch degradation	0.00730192	BAM9,BMY3	Beta-amylase 3	1:60025060-60026913	5.86062	4.46553	0.392221	0.919751	1	-	Drought
GRMZM2G347708	39	starch degradation	0.00730192	BAM9,BMY3	Beta-amylase 3	1:60025060-60026913	34.2918	4.46553	2.94096	3.47e-08	2.9e-06	UP	Cold
GRMZM2G347708	39	starch degradation	0.00730192	BAM9,BMY3	Beta-amylase 3	1:60025060-60026913	18.117	4.46553	2.02044	0.000350596	0.00730192	UP	HT
GRMZM2G347708	39	starch degradation	0.00730192	BAM9,BMY3	Beta-amylase 3	1:60025060-60026913	3.59496	4.46553	-0.312853	0.534752	0.910758	-	Salinity
GRMZM2G450125	40	starch degradation	0.00469453	BAM1	Beta-amylase 1	1:9051958-9054939	113.17	11.6379	3.28158	5.43e-06	0.000214937	UP	Drought
GRMZM2G450125	40	starch degradation	0.00469453	BAM1	Beta-amylase 1	1:9051958-9054939	78.9302	11.6379	2.76174	0.000133478	0.00469453	UP	Salinity
GRMZM2G450125	40	starch degradation	0.00469453	BAM1	Beta-amylase 1	1:9051958-9054939	276.155	11.6379	4.56857	8.26e-13	2.01e-10	UP	HT
GRMZM2G450125	40	starch degradation	0.00469453	BAM1	Beta-amylase 1	1:9051958-9054939	11.3641	11.6379	-0.0343499	0.834261	0.969839	-	Cold
GRMZM5G803981	41	starch degradation	0.0264309	-	Beta-amylase	2:204826056-204829319	0.806533	3.75904	-2.22056	0.00162386	0.0264309	DOWN	Drought
GRMZM5G803981	41	starch degradation	0.0264309	-	Beta-amylase	2:204826056-204829319	8.60281	3.75904	1.19444	0.00331155	0.0490512	UP	Cold
GRMZM5G803981	41	starch degradation	0.0264309	-	Beta-amylase	2:204826056-204829319	7.55305	3.75904	1.0067	0.135914	0.571982	-	Salinity
GRMZM5G803981	41	starch degradation	0.0264309	-	Beta-amylase	2:204826056-204829319	8.47169	3.75904	1.17229	0.00875725	0.0846482	-	HT
GRMZM2G051806	42	starch degradation	0.0373219	-	Hexokinase-1; Uncharacterized protein	6:130163346-130166258	1.95448	15.6935	-3.00531	8.18e-05	0.00220407	DOWN	HT
GRMZM2G051806	42	starch degradation	0.0373219	-	Hexokinase-1; Uncharacterized protein	6:130163346-130166258	15.2338	15.6935	-0.0428876	0.74698	0.965133	-	Salinity
GRMZM2G051806	42	starch degradation	0.0373219	-	Hexokinase-1; Uncharacterized protein	6:130163346-130166258	29.3299	15.6935	0.902208	0.0234823	0.191826	-	Cold
GRMZM2G051806	42	starch degradation	0.0373219	-	Hexokinase-1; Uncharacterized protein	6:130163346-130166258	6.10951	15.6935	-1.36104	0.00252773	0.0373219	DOWN	Drought
GRMZM2G058745	43	starch degradation	0.00134755	-	Uncharacterized protein	8:124182497-124187982	13.3989	9.58984	0.482533	0.152016	0.554442	-	Cold
GRMZM2G058745	43	starch degradation	0.00134755	-	Uncharacterized protein	8:124182497-124187982	10.4565	9.58984	0.124823	0.962196	1	-	Salinity
GRMZM2G058745	43	starch degradation	0.00134755	-	Uncharacterized protein	8:124182497-124187982	48.2779	9.58984	2.33179	4.43e-05	0.00134756	UP	HT
GRMZM2G058745	43	starch degradation	0.00134755	-	Uncharacterized protein	8:124182497-124187982	17.9869	9.58984	0.907365	0.240348	0.682305	-	Drought
GRMZM2G067908	44	starch degradation	0.024353	-	Uncharacterized protein	7:78808852-78811636	16.5068	30.219	-0.872393	0.0120527	0.118007	-	Drought
GRMZM2G067908	44	starch degradation	0.024353	-	Uncharacterized protein	7:78808852-78811636	11.3717	30.219	-1.41001	0.00133254	0.024353	DOWN	Cold
GRMZM2G067908	44	starch degradation	0.024353	-	Uncharacterized protein	7:78808852-78811636	28.2533	30.219	-0.0970382	0.647513	0.949915	-	Salinity
GRMZM2G067908	44	starch degradation	0.024353	-	Uncharacterized protein	7:78808852-78811636	12.8602	30.219	-1.23254	0.0476677	0.26116	-	HT
GRMZM2G085577	45	starch degradation	0.00743081	-	Phosphorylase	3:179031418-179040320	34.9393	40.1345	-0.19999	0.332845	0.772939	-	Drought
GRMZM2G085577	45	starch degradation	0.00743081	-	Phosphorylase	3:179031418-179040320	45.2661	40.1345	0.17359	0.981306	1	-	Salinity
GRMZM2G085577	45	starch degradation	0.00743081	-	Phosphorylase	3:179031418-179040320	7.8872	40.1345	-2.34726	0.000357867	0.00743081	DOWN	HT
GRMZM2G085577	45	starch degradation	0.00743081	-	Phosphorylase	3:179031418-179040320	4.74157	40.1345	-3.08141	2.47e-08	2.16e-06	DOWN	Cold
GRMZM2G073054	46	starch biosynthesis	0.00233616	-	Starch branching enzyme IIa	2:59216710-59226937	88.6495	42.6996	1.05389	0.159146	0.61767	-	Salinity
GRMZM2G073054	46	starch biosynthesis	0.00233616	-	Starch branching enzyme IIa	2:59216710-59226937	42.8091	42.6996	0.00369465	0.573474	0.895284	-	Drought
GRMZM2G073054	46	starch biosynthesis	0.00233616	-	Starch branching enzyme IIa	2:59216710-59226937	11.6792	42.6996	-1.87028	0.00145084	0.0260668	DOWN	Cold
GRMZM2G073054	46	starch biosynthesis	0.00233616	-	Starch branching enzyme IIa	2:59216710-59226937	6.06024	42.6996	-2.81677	8.74e-05	0.00233616	DOWN	HT
GRMZM2G391936	47	starch biosynthesis	0.0182338	-	Glucose-1-phosphate adenylyltransferase	1:273514151-273518985	47.3162	32.0483	0.562087	0.452472	0.879449	-	Salinity
GRMZM2G391936	47	starch biosynthesis	0.0182338	-	Glucose-1-phosphate adenylyltransferase	1:273514151-273518985	25.6097	32.0483	-0.323553	0.868872	0.973306	-	HT
GRMZM2G391936	47	starch biosynthesis	0.0182338	-	Glucose-1-phosphate adenylyltransferase	1:273514151-273518985	45.0399	32.0483	0.490957	0.143851	0.539113	-	Cold
GRMZM2G391936	47	starch biosynthesis	0.0182338	-	Glucose-1-phosphate adenylyltransferase	1:273514151-273518985	13.0707	32.0483	-1.29391	0.00102338	0.0182338	DOWN	Drought
GRMZM5G897776	48	starch biosynthesis	0.0230574	-	-	2:8893672-8894686	77.6833	48.9746	0.665571	0.371345	0.838605	-	Salinity
GRMZM5G897776	48	starch biosynthesis	0.0230574	-	-	2:8893672-8894686	112.645	48.9746	1.20168	0.00123869	0.0230574	UP	Cold
GRMZM5G897776	48	starch biosynthesis	0.0230574	-	-	2:8893672-8894686	66.6611	48.9746	0.444812	0.169299	0.516699	-	HT
GRMZM5G897776	48	starch biosynthesis	0.0230574	-	-	2:8893672-8894686	31.9364	48.9746	-0.616833	0.0391323	0.261968	-	Drought
GRMZM2G141399	49	starch biosynthesis	1e-05	-	Dull endosperm1	10:59516234-59527812	0.338288	0.0245393	3.78509	0.0124718	0.108904	-	HT
GRMZM2G141399	49	starch biosynthesis	1e-05	-	Dull endosperm1	10:59516234-59527812	0	0.0245393	-0.0349753	0.302053	0.728385	-	Cold
GRMZM2G141399	49	starch biosynthesis	1e-05	-	Dull endosperm1	10:59516234-59527812	1.62065	0.0245393	6.04533	1.59e-07	1e-05	UP	Drought
GRMZM2G141399	49	starch biosynthesis	1e-05	-	Dull endosperm1	10:59516234-59527812	0.236672	0.0245393	3.26972	0.0435037	0.30892	-	Salinity
GRMZM2G348551	50	starch biosynthesis	0.0302191	-	Sugary2	6:113414100-113419156	0.135433	0.249589	-0.881973	0.74325	0.937977	-	Cold
GRMZM2G348551	50	starch biosynthesis	0.0302191	-	Sugary2	6:113414100-113419156	0.459888	0.249589	0.88173	0.598925	0.934573	-	Salinity
GRMZM2G348551	50	starch biosynthesis	0.0302191	-	Sugary2	6:113414100-113419156	3.42138	0.249589	3.77696	0.00191191	0.0302191	UP	Drought
GRMZM2G348551	50	starch biosynthesis	0.0302191	-	Sugary2	6:113414100-113419156	0.0672534	0.249589	-1.89187	0.487988	0.805301	-	HT
GRMZM2G064841	51	starch biosynthesis	3.34e-05	-	Uncharacterized protein	1:21195874-21220741	1.91268	18.7378	-3.29228	5.78e-07	3.34e-05	DOWN	HT
GRMZM2G064841	51	starch biosynthesis	3.34e-05	-	Uncharacterized protein	1:21195874-21220741	10.1623	18.7378	-0.882719	0.0918276	0.42762	-	Cold
GRMZM2G064841	51	starch biosynthesis	3.34e-05	-	Uncharacterized protein	1:21195874-21220741	12.5366	18.7378	-0.57981	0.060883	0.342208	-	Drought
GRMZM2G064841	51	starch biosynthesis	3.34e-05	-	Uncharacterized protein	1:21195874-21220741	18.0804	18.7378	-0.0515263	0.740725	0.963088	-	Salinity
GRMZM2G178254	52	starch biosynthesis	0.0215196	-	Uncharacterized protein	9:147744900-147750083	1.47594	8.62029	-2.5461	0.00137949	0.0215196	DOWN	HT
GRMZM2G178254	52	starch biosynthesis	0.0215196	-	Uncharacterized protein	9:147744900-147750083	7.34624	8.62029	-0.230731	0.280174	0.724249	-	Drought
GRMZM2G178254	52	starch biosynthesis	0.0215196	-	Uncharacterized protein	9:147744900-147750083	6.42216	8.62029	-0.424677	0.527874	0.86433	-	Cold
GRMZM2G178254	52	starch biosynthesis	0.0215196	-	Uncharacterized protein	9:147744900-147750083	20.9936	8.62029	1.28414	0.0536148	0.350745	-	Salinity
GRMZM2G067908	53	starch biosynthesis	0.024353	-	Uncharacterized protein	7:78808852-78811636	16.5068	30.219	-0.872393	0.0120527	0.118007	-	Drought
GRMZM2G067908	53	starch biosynthesis	0.024353	-	Uncharacterized protein	7:78808852-78811636	11.3717	30.219	-1.41001	0.00133254	0.024353	DOWN	Cold
GRMZM2G067908	53	starch biosynthesis	0.024353	-	Uncharacterized protein	7:78808852-78811636	28.2533	30.219	-0.0970382	0.647513	0.949915	-	Salinity
GRMZM2G067908	53	starch biosynthesis	0.024353	-	Uncharacterized protein	7:78808852-78811636	12.8602	30.219	-1.23254	0.0476677	0.26116	-	HT
GRMZM2G419257	54	starch biosynthesis	0.00551363	-	-	5:214781721-214782640	0.653038	11.82	-4.17792	0.00412189	0.0574164	-	Cold
GRMZM2G419257	54	starch biosynthesis	0.00551363	-	-	5:214781721-214782640	7.98548	11.82	-0.565776	0.442613	0.874249	-	Salinity
GRMZM2G419257	54	starch biosynthesis	0.00551363	-	-	5:214781721-214782640	3.11785	11.82	-1.92261	0.147915	0.484022	-	HT
GRMZM2G419257	54	starch biosynthesis	0.00551363	-	-	5:214781721-214782640	81.3116	11.82	2.78223	0.000241687	0.00551363	UP	Drought
GRMZM2G008263	55	starch biosynthesis	0.0016771	-	Uncharacterized protein	7:34885173-34892432	113.209	80.2778	0.495914	0.578856	0.927636	-	Salinity
GRMZM2G008263	55	starch biosynthesis	0.0016771	-	Uncharacterized protein	7:34885173-34892432	40.4076	80.2778	-0.990375	0.0886875	0.419406	-	Cold
GRMZM2G008263	55	starch biosynthesis	0.0016771	-	Uncharacterized protein	7:34885173-34892432	32.8898	80.2778	-1.28736	0.00470653	0.0601484	-	Drought
GRMZM2G008263	55	starch biosynthesis	0.0016771	-	Uncharacterized protein	7:34885173-34892432	10.9822	80.2778	-2.86984	5.85e-05	0.0016771	DOWN	HT
GRMZM2G085019	56	C4 photosynthetic carbon assimilation cycle	2.17e-10	MOD1	NADP-dependent malic enzyme chloroplastic	3:7276387-7281737	851.976	1655.6	-0.958467	0.040682	0.297004	-	Salinity
GRMZM2G085019	56	C4 photosynthetic carbon assimilation cycle	2.17e-10	MOD1	NADP-dependent malic enzyme chloroplastic	3:7276387-7281737	1204.62	1655.6	-0.458771	0.666641	0.904155	-	HT
GRMZM2G085019	56	C4 photosynthetic carbon assimilation cycle	2.17e-10	MOD1	NADP-dependent malic enzyme chloroplastic	3:7276387-7281737	156.329	1655.6	-3.40469	1.04e-12	2.17e-10	DOWN	Drought
GRMZM2G085019	56	C4 photosynthetic carbon assimilation cycle	2.17e-10	MOD1	NADP-dependent malic enzyme chloroplastic	3:7276387-7281737	1888.87	1655.6	0.190173	0.435784	0.815714	-	Cold
GRMZM2G118770	57	C4 photosynthetic carbon assimilation cycle	0.000815539	NADP-ME1	NADP-malic enzyme 3	8:174612565-174617106	2.60533	0	1.85013	2.58e-05	0.000815539	UP	Drought
GRMZM5G886257	58	C4 photosynthetic carbon assimilation cycle	0.0419643	NADP-ME1	NADP-malic enzyme 3	6:130314704-130318327	5.52152	5.13449	0.104845	0.654365	0.899433	-	HT
GRMZM5G886257	58	C4 photosynthetic carbon assimilation cycle	0.0419643	NADP-ME1	NADP-malic enzyme 3	6:130314704-130318327	9.01864	5.13449	0.81269	0.439834	0.839224	-	Drought
GRMZM5G886257	58	C4 photosynthetic carbon assimilation cycle	0.0419643	NADP-ME1	NADP-malic enzyme 3	6:130314704-130318327	17.769	5.13449	1.79107	0.0173864	0.173734	-	Salinity
GRMZM5G886257	58	C4 photosynthetic carbon assimilation cycle	0.0419643	NADP-ME1	NADP-malic enzyme 3	6:130314704-130318327	15.6816	5.13449	1.61078	0.00268611	0.0419643	UP	Cold
GRMZM2G097457	59	C4 photosynthetic carbon assimilation cycle	0.00326071	PPDK	Pyruvate phosphate dikinase 1 chloroplastic	8:106530187-106541083	19.2523	22.9449	-0.253139	0.753074	0.941551	-	Cold
GRMZM2G097457	59	C4 photosynthetic carbon assimilation cycle	0.00326071	PPDK	Pyruvate phosphate dikinase 1 chloroplastic	8:106530187-106541083	23.6209	22.9449	0.0418938	0.857003	0.994789	-	Salinity
GRMZM2G097457	59	C4 photosynthetic carbon assimilation cycle	0.00326071	PPDK	Pyruvate phosphate dikinase 1 chloroplastic	8:106530187-106541083	7.74384	22.9449	-1.56705	0.000129218	0.00326071	DOWN	Drought
GRMZM2G097457	59	C4 photosynthetic carbon assimilation cycle	0.00326071	PPDK	Pyruvate phosphate dikinase 1 chloroplastic	8:106530187-106541083	49.7972	22.9449	1.11789	0.0258601	0.177747	-	HT
GRMZM2G306732	60	Calvin-Benson-Bassham cycle	1.75e-07	-	Fructose-1 6-bisphosphatase	1:38853117-38855307	65.1803	113.853	-0.804664	0.123372	0.500968	-	Cold
GRMZM2G306732	60	Calvin-Benson-Bassham cycle	1.75e-07	-	Fructose-1 6-bisphosphatase	1:38853117-38855307	79.8726	113.853	-0.511399	0.253377	0.744713	-	Salinity
GRMZM2G306732	60	Calvin-Benson-Bassham cycle	1.75e-07	-	Fructose-1 6-bisphosphatase	1:38853117-38855307	14.243	113.853	-2.99885	1.58e-09	1.75e-07	DOWN	Drought
GRMZM2G306732	60	Calvin-Benson-Bassham cycle	1.75e-07	-	Fructose-1 6-bisphosphatase	1:38853117-38855307	31.3116	113.853	-1.8624	0.0119138	0.105678	-	HT
GRMZM5G836250	61	Calvin-Benson-Bassham cycle	0.00933116	-	Uncharacterized protein	3:175752699-175755736	289.128	287.554	0.00787528	0.743531	0.938052	-	Cold
GRMZM5G836250	61	Calvin-Benson-Bassham cycle	0.00933116	-	Uncharacterized protein	3:175752699-175755736	95.3913	287.554	-1.5919	0.000450598	0.00933116	DOWN	Drought
GRMZM5G836250	61	Calvin-Benson-Bassham cycle	0.00933116	-	Uncharacterized protein	3:175752699-175755736	200.975	287.554	-0.516816	0.234378	0.724736	-	Salinity
GRMZM5G836250	61	Calvin-Benson-Bassham cycle	0.00933116	-	Uncharacterized protein	3:175752699-175755736	24.3429	287.554	-3.56226	1.86e-08	1.74e-06	DOWN	HT
GRMZM2G046284	62	Calvin-Benson-Bassham cycle	2.21e-06	-	Fructose-bisphosphate aldolase	10:10198909-10200857	1481.98	2669.59	-0.849093	0.0932691	0.431664	-	Cold
GRMZM2G046284	62	Calvin-Benson-Bassham cycle	2.21e-06	-	Fructose-bisphosphate aldolase	10:10198909-10200857	384.785	2669.59	-2.79449	2.79e-08	2.21e-06	DOWN	Drought
GRMZM2G046284	62	Calvin-Benson-Bassham cycle	2.21e-06	-	Fructose-bisphosphate aldolase	10:10198909-10200857	1054.51	2669.59	-1.34004	0.0683611	0.321888	-	HT
GRMZM2G046284	62	Calvin-Benson-Bassham cycle	2.21e-06	-	Fructose-bisphosphate aldolase	10:10198909-10200857	2115.38	2669.59	-0.335703	0.391455	0.851227	-	Salinity
GRMZM2G057823	63	Calvin-Benson-Bassham cycle	0.0277235	-	Fructose-bisphosphate aldolase cytoplasmic isozyme	3:165765568-165768179	40.8342	22.6968	0.847293	0.14268	0.476368	-	HT
GRMZM2G057823	63	Calvin-Benson-Bassham cycle	0.0277235	-	Fructose-bisphosphate aldolase cytoplasmic isozyme	3:165765568-165768179	23.5253	22.6968	0.0517251	0.703208	0.924163	-	Cold
GRMZM2G057823	63	Calvin-Benson-Bassham cycle	0.0277235	-	Fructose-bisphosphate aldolase cytoplasmic isozyme	3:165765568-165768179	46.2516	22.6968	1.02702	0.123031	0.505712	-	Drought
GRMZM2G057823	63	Calvin-Benson-Bassham cycle	0.0277235	-	Fructose-bisphosphate aldolase cytoplasmic isozyme	3:165765568-165768179	85.0581	22.6968	1.90596	0.00130962	0.0277235	UP	Salinity
GRMZM2G066024	64	Calvin-Benson-Bassham cycle	0.00355628	-	Fructose-bisphosphate aldolase	8:162856704-162859417	23.4402	8.30202	1.49745	0.0120816	0.118169	-	Drought
GRMZM2G066024	64	Calvin-Benson-Bassham cycle	0.00355628	-	Fructose-bisphosphate aldolase	8:162856704-162859417	11.0417	8.30202	0.411427	0.364127	0.726969	-	HT
GRMZM2G066024	64	Calvin-Benson-Bassham cycle	0.00355628	-	Fructose-bisphosphate aldolase	8:162856704-162859417	5.17402	8.30202	-0.682177	0.255923	0.68184	-	Cold
GRMZM2G066024	64	Calvin-Benson-Bassham cycle	0.00355628	-	Fructose-bisphosphate aldolase	8:162856704-162859417	43.544	8.30202	2.39094	9.28e-05	0.00355628	UP	Salinity
GRMZM2G155253	65	Calvin-Benson-Bassham cycle	3.7e-07	-	Fructose-bisphosphate aldolase	4:204774264-204776415	10.5833	93.3131	-3.14028	3.78e-09	3.7e-07	DOWN	Drought
GRMZM2G155253	65	Calvin-Benson-Bassham cycle	3.7e-07	-	Fructose-bisphosphate aldolase	4:204774264-204776415	49.1855	93.3131	-0.923847	0.0501121	0.305276	-	Cold
GRMZM2G155253	65	Calvin-Benson-Bassham cycle	3.7e-07	-	Fructose-bisphosphate aldolase	4:204774264-204776415	162.232	93.3131	0.79791	0.24651	0.736031	-	Salinity
GRMZM2G155253	65	Calvin-Benson-Bassham cycle	3.7e-07	-	Fructose-bisphosphate aldolase	4:204774264-204776415	16.3151	93.3131	-2.51587	0.000456231	0.00902312	DOWN	HT
GRMZM2G026024	66	Calvin-Benson-Bassham cycle	0.0401316	PRK	Phosphoribulokinase	4:159020429-159023347	10.0377	41.5631	-2.04987	7.53e-06	0.000282926	DOWN	Drought
GRMZM2G026024	66	Calvin-Benson-Bassham cycle	0.0401316	PRK	Phosphoribulokinase	4:159020429-159023347	17.2092	41.5631	-1.27212	0.0571234	0.290064	-	HT
GRMZM2G026024	66	Calvin-Benson-Bassham cycle	0.0401316	PRK	Phosphoribulokinase	4:159020429-159023347	12.9922	41.5631	-1.67766	0.00219597	0.0401316	DOWN	Salinity
GRMZM2G026024	66	Calvin-Benson-Bassham cycle	0.0401316	PRK	Phosphoribulokinase	4:159020429-159023347	48.2363	41.5631	0.214818	0.384337	0.787755	-	Cold
GRMZM2G162529	67	Calvin-Benson-Bassham cycle	9.83e-09	PRK	Phosphoribulokinase	5:199643154-199645484	114.208	394.707	-1.78911	0.00653429	0.0688221	-	HT
GRMZM2G162529	67	Calvin-Benson-Bassham cycle	9.83e-09	PRK	Phosphoribulokinase	5:199643154-199645484	215.944	394.707	-0.870127	0.0772451	0.38681	-	Cold
GRMZM2G162529	67	Calvin-Benson-Bassham cycle	9.83e-09	PRK	Phosphoribulokinase	5:199643154-199645484	43.4405	394.707	-3.18367	6.98e-11	9.83e-09	DOWN	Drought
GRMZM2G162529	67	Calvin-Benson-Bassham cycle	9.83e-09	PRK	Phosphoribulokinase	5:199643154-199645484	270.908	394.707	-0.54298	0.211575	0.697046	-	Salinity
GRMZM2G098520	68	Calvin-Benson-Bassham cycle	3.18e-05	RBCS	Ribulose bisphosphate carboxylase small chain chloroplastic	4:190228051-190230534	329.472	483.168	-0.552368	0.326535	0.745326	-	Cold
GRMZM2G098520	68	Calvin-Benson-Bassham cycle	3.18e-05	RBCS	Ribulose bisphosphate carboxylase small chain chloroplastic	4:190228051-190230534	132.646	483.168	-1.86495	0.0116099	0.103956	-	HT
GRMZM2G098520	68	Calvin-Benson-Bassham cycle	3.18e-05	RBCS	Ribulose bisphosphate carboxylase small chain chloroplastic	4:190228051-190230534	437.099	483.168	-0.144565	0.60964	0.939451	-	Salinity
GRMZM2G098520	68	Calvin-Benson-Bassham cycle	3.18e-05	RBCS	Ribulose bisphosphate carboxylase small chain chloroplastic	4:190228051-190230534	86.4467	483.168	-2.48264	5.82e-07	3.18e-05	DOWN	Drought
GRMZM2G113033	69	Calvin-Benson-Bassham cycle	6.8e-06	-	Ribulose bisphosphate carboxylase small chain	2:143429392-143430581	72.2403	497.299	-2.78324	1.04e-07	6.8e-06	DOWN	Drought
GRMZM2G113033	69	Calvin-Benson-Bassham cycle	6.8e-06	-	Ribulose bisphosphate carboxylase small chain	2:143429392-143430581	246.733	497.299	-1.01116	0.0640776	0.351412	-	Cold
GRMZM2G113033	69	Calvin-Benson-Bassham cycle	6.8e-06	-	Ribulose bisphosphate carboxylase small chain	2:143429392-143430581	484.274	497.299	-0.038289	0.739878	0.918666	-	HT
GRMZM2G113033	69	Calvin-Benson-Bassham cycle	6.8e-06	-	Ribulose bisphosphate carboxylase small chain	2:143429392-143430581	377.482	497.299	-0.397708	0.359238	0.838605	-	Salinity
GRMZM2G026807	70	Calvin-Benson-Bassham cycle	0.00704868	RPE	Ribulose-phosphate 3-epimerase	1:14623612-14638761	137.389	386.519	-1.49227	0.000324309	0.00704868	DOWN	Drought
GRMZM2G026807	70	Calvin-Benson-Bassham cycle	0.00704868	RPE	Ribulose-phosphate 3-epimerase	1:14623612-14638761	355.798	386.519	-0.11948	0.999594	1	-	Cold
GRMZM2G026807	70	Calvin-Benson-Bassham cycle	0.00704868	RPE	Ribulose-phosphate 3-epimerase	1:14623612-14638761	414.107	386.519	0.099464	0.93104	1	-	Salinity
GRMZM2G026807	70	Calvin-Benson-Bassham cycle	0.00704868	RPE	Ribulose-phosphate 3-epimerase	1:14623612-14638761	187.154	386.519	-1.04631	0.154065	0.49253	-	HT
GRMZM2G030784	71	Calvin-Benson-Bassham cycle	0.00302046	TPI	Triosephosphate isomerase cytosolic	3:17832286-17836567	28.494	19.4533	0.550641	0.599483	0.905208	-	Drought
GRMZM2G030784	71	Calvin-Benson-Bassham cycle	0.00302046	TPI	Triosephosphate isomerase cytosolic	3:17832286-17836567	40.8496	19.4533	1.0703	0.0974765	0.4878	-	Salinity
GRMZM2G030784	71	Calvin-Benson-Bassham cycle	0.00302046	TPI	Triosephosphate isomerase cytosolic	3:17832286-17836567	17.2089	19.4533	-0.176865	0.890981	0.990131	-	Cold
GRMZM2G030784	71	Calvin-Benson-Bassham cycle	0.00302046	TPI	Triosephosphate isomerase cytosolic	3:17832286-17836567	67.3355	19.4533	1.79135	0.000118307	0.00302046	UP	HT
GRMZM2G067908	72	sucrose biosynthesis	0.024353	-	Uncharacterized protein	7:78808852-78811636	16.5068	30.219	-0.872393	0.0120527	0.118007	-	Drought
GRMZM2G067908	72	sucrose biosynthesis	0.024353	-	Uncharacterized protein	7:78808852-78811636	11.3717	30.219	-1.41001	0.00133254	0.024353	DOWN	Cold
GRMZM2G067908	72	sucrose biosynthesis	0.024353	-	Uncharacterized protein	7:78808852-78811636	28.2533	30.219	-0.0970382	0.647513	0.949915	-	Salinity
GRMZM2G067908	72	sucrose biosynthesis	0.024353	-	Uncharacterized protein	7:78808852-78811636	12.8602	30.219	-1.23254	0.0476677	0.26116	-	HT
GRMZM2G471083	73	sucrose biosynthesis	0.0290974	SPS1F	Putative sucrose-phosphate synthase family protein	6:97070014-97080958	7.19904	5.39467	0.416268	0.606666	0.938417	-	Salinity
GRMZM2G471083	73	sucrose biosynthesis	0.0290974	SPS1F	Putative sucrose-phosphate synthase family protein	6:97070014-97080958	12.2202	5.39467	1.17966	0.00165974	0.0290974	UP	Cold
GRMZM2G471083	73	sucrose biosynthesis	0.0290974	SPS1F	Putative sucrose-phosphate synthase family protein	6:97070014-97080958	9.35185	5.39467	0.793716	0.036587	0.221978	-	HT
GRMZM2G471083	73	sucrose biosynthesis	0.0290974	SPS1F	Putative sucrose-phosphate synthase family protein	6:97070014-97080958	9.42944	5.39467	0.805637	0.280465	0.724289	-	Drought
GRMZM2G055331	74	sucrose biosynthesis	8.15e-05	SPS1F	Putative sucrose-phosphate synthase family protein isoform 1; Putative sucrose-phosphate synthase family protein isoform 2; Putative sucrose-phosphate synthase family protein isoform 3	4:65287653-65306249	1.76688	1.5452	0.193405	0.528086	0.86433	-	Cold
GRMZM2G055331	74	sucrose biosynthesis	8.15e-05	SPS1F	Putative sucrose-phosphate synthase family protein isoform 1; Putative sucrose-phosphate synthase family protein isoform 2; Putative sucrose-phosphate synthase family protein isoform 3	4:65287653-65306249	4.67892	1.5452	1.59838	0.000915399	0.0156581	UP	HT
GRMZM2G055331	74	sucrose biosynthesis	8.15e-05	SPS1F	Putative sucrose-phosphate synthase family protein isoform 1; Putative sucrose-phosphate synthase family protein isoform 2; Putative sucrose-phosphate synthase family protein isoform 3	4:65287653-65306249	9.0169	1.5452	2.54483	1.75e-06	8.15e-05	UP	Drought
GRMZM2G055331	74	sucrose biosynthesis	8.15e-05	SPS1F	Putative sucrose-phosphate synthase family protein isoform 1; Putative sucrose-phosphate synthase family protein isoform 2; Putative sucrose-phosphate synthase family protein isoform 3	4:65287653-65306249	3.08136	1.5452	0.995768	0.138535	0.578088	-	Salinity
GRMZM5G875238	75	sucrose biosynthesis	0.0177292	SPS	Sucrose-phosphate synthase	8:161465833-161471194	41.5379	166.199	-2.00041	0.0164451	0.131365	-	HT
GRMZM5G875238	75	sucrose biosynthesis	0.0177292	SPS	Sucrose-phosphate synthase	8:161465833-161471194	117.284	166.199	-0.50291	0.236473	0.727763	-	Salinity
GRMZM5G875238	75	sucrose biosynthesis	0.0177292	SPS	Sucrose-phosphate synthase	8:161465833-161471194	52.5403	166.199	-1.66142	0.00098285	0.0177292	DOWN	Drought
GRMZM5G875238	75	sucrose biosynthesis	0.0177292	SPS	Sucrose-phosphate synthase	8:161465833-161471194	235.52	166.199	0.502935	0.120406	0.494216	-	Cold
AC233893.1_FG003	76	very long chain fatty acid biosynthesis	0.00280158	KCS6	3-ketoacyl-CoA synthase 6	9:146484356-146485840	1.4887	1.54464	-0.0532149	0.978436	1	-	Cold	1.54464
AC233893.1_FG003	76	very long chain fatty acid biosynthesis	0.00280158	KCS6	3-ketoacyl-CoA synthase 6	9:146484356-146485840	53.088	1.54464	5.10304	0.000107446	0.00280158	UP	Drought	34.3692
AC233893.1_FG003	76	very long chain fatty acid biosynthesis	0.00280158	KCS6	3-ketoacyl-CoA synthase 6	9:146484356-146485840	3.5743	1.54464	1.21039	0.343323	0.711753	-	HT	2.314
AC233893.1_FG003	76	very long chain fatty acid biosynthesis	0.00280158	KCS6	3-ketoacyl-CoA synthase 6	9:146484356-146485840	11.6075	1.54464	2.90972	0.0121423	0.136049	-	Salinity	7.51472
GRMZM2G003501	77	very long chain fatty acid biosynthesis	0.00767137	KCS5	3-ketoacyl-CoA synthase 5	4:166858871-166860792	5.99679	0.301893	4.31208	1.25e-05	0.000440708	UP	Drought	19.864
GRMZM2G003501	77	very long chain fatty acid biosynthesis	0.00767137	KCS5	3-ketoacyl-CoA synthase 5	4:166858871-166860792	0.393091	0.301893	0.380826	0.685895	0.905965	-	HT	1.30209
GRMZM2G003501	77	very long chain fatty acid biosynthesis	0.00767137	KCS5	3-ketoacyl-CoA synthase 5	4:166858871-166860792	4.54888	0.301893	3.9134	0.000247154	0.00767137	UP	Salinity	15.0678
GRMZM2G003501	77	very long chain fatty acid biosynthesis	0.00767137	KCS5	3-ketoacyl-CoA synthase 5	4:166858871-166860792	1.21402	0.301893	2.00768	0.0899577	0.422686	-	Cold	4.02136
GRMZM2G060481	78	very long chain fatty acid biosynthesis	0.033646	KCS6	3-ketoacyl-CoA synthase 6	8:57039567-57041719	43.0406	53.4117	-0.311456	0.504647	0.907318	-	Salinity	0.805828
GRMZM2G060481	78	very long chain fatty acid biosynthesis	0.033646	KCS6	3-ketoacyl-CoA synthase 6	8:57039567-57041719	54.4081	53.4117	0.0266661	0.73255	0.933711	-	Cold	1.01866
GRMZM2G060481	78	very long chain fatty acid biosynthesis	0.033646	KCS6	3-ketoacyl-CoA synthase 6	8:57039567-57041719	14.6148	53.4117	-1.86972	0.00249488	0.033646	DOWN	HT	0.273626
GRMZM2G060481	78	very long chain fatty acid biosynthesis	0.033646	KCS6	3-ketoacyl-CoA synthase 6	8:57039567-57041719	30.8994	53.4117	-0.789575	0.0268448	0.206508	-	Drought	0.578515
GRMZM2G104626	79	very long chain fatty acid biosynthesis	0.000163592	KCS1	3-ketoacyl-CoA synthase 1	9:143183574-143186403	6.16655	2.82077	1.12837	0.090116	0.375486	-	HT	2.18612
GRMZM2G104626	79	very long chain fatty acid biosynthesis	0.000163592	KCS1	3-ketoacyl-CoA synthase 1	9:143183574-143186403	16.4903	2.82077	2.54746	4.41e-07	2.84e-05	UP	Cold	5.84603
GRMZM2G104626	79	very long chain fatty acid biosynthesis	0.000163592	KCS1	3-ketoacyl-CoA synthase 1	9:143183574-143186403	19.9705	2.82077	2.82371	1.95e-06	0.000163592	UP	Salinity	7.07981
GRMZM2G104626	79	very long chain fatty acid biosynthesis	0.000163592	KCS1	3-ketoacyl-CoA synthase 1	9:143183574-143186403	22.8431	2.82077	3.0176	3.08e-06	0.000131701	UP	Drought	8.09819
GRMZM2G149636	80	very long chain fatty acid biosynthesis	0.000190074	KCS1	3-ketoacyl-CoA synthase 1	1:33427559-33429776	17.0952	1.61665	3.40251	2.36e-06	0.000190074	UP	Salinity	10.5745
GRMZM2G149636	80	very long chain fatty acid biosynthesis	0.000190074	KCS1	3-ketoacyl-CoA synthase 1	1:33427559-33429776	17.9413	1.61665	3.47221	5.54e-05	0.00157292	UP	Drought	11.0978
GRMZM2G149636	80	very long chain fatty acid biosynthesis	0.000190074	KCS1	3-ketoacyl-CoA synthase 1	1:33427559-33429776	74.1034	1.61665	5.51846	7.31e-24	4.5e-21	UP	Cold	45.8377
GRMZM2G149636	80	very long chain fatty acid biosynthesis	0.000190074	KCS1	3-ketoacyl-CoA synthase 1	1:33427559-33429776	5.13675	1.61665	1.66785	0.0163354	0.130755	-	HT	3.1774
GRMZM2G156620	81	very long chain fatty acid biosynthesis	0.0273465	KCS11	3-ketoacyl-CoA synthase 11	6:166000612-166002984	0.344594	0	0.42717	0.0133268	0.11415	-	HT	#DIV/0!
GRMZM2G156620	81	very long chain fatty acid biosynthesis	0.0273465	KCS11	3-ketoacyl-CoA synthase 11	6:166000612-166002984	0.8089	0	0.855112	0.00170031	0.0273465	UP	Drought	#DIV/0!
GRMZM2G156620	81	very long chain fatty acid biosynthesis	0.0273465	KCS11	3-ketoacyl-CoA synthase 11	6:166000612-166002984	0.0406935	0	0.0575452	0.47211	0.833854	-	Cold	#DIV/0!
GRMZM2G156620	81	very long chain fatty acid biosynthesis	0.0273465	KCS11	3-ketoacyl-CoA synthase 11	6:166000612-166002984	0.120241	0	0.163809	0.0994395	0.492614	-	Salinity	#DIV/0!
GRMZM2G569948	82	very long chain fatty acid biosynthesis	0.000191038	KCS11	3-ketoacyl-CoA synthase 11	5:158583935-158586439	8.26894	6.02033	0.45786	0.801937	0.963975	-	Drought	1.3735
GRMZM2G569948	82	very long chain fatty acid biosynthesis	0.000191038	KCS11	3-ketoacyl-CoA synthase 11	5:158583935-158586439	21.5729	6.02033	1.8413	3.93e-06	0.000191038	UP	Cold	3.58334
GRMZM2G569948	82	very long chain fatty acid biosynthesis	0.000191038	KCS11	3-ketoacyl-CoA synthase 11	5:158583935-158586439	14.0204	6.02033	1.21962	0.0593157	0.370622	-	Salinity	2.32885
GRMZM2G569948	82	very long chain fatty acid biosynthesis	0.000191038	KCS11	3-ketoacyl-CoA synthase 11	5:158583935-158586439	7.04764	6.02033	0.227299	0.47313	0.79978	-	HT	1.17064
GRMZM2G075140	83	very long chain fatty acid biosynthesis	0.00104316	KCS2	3-ketoacyl-CoA synthase 2	4:9744391-9747626	2.68215	1.50244	0.836081	0.430776	0.81264	-	Cold	1.78519
GRMZM2G075140	83	very long chain fatty acid biosynthesis	0.00104316	KCS2	3-ketoacyl-CoA synthase 2	4:9744391-9747626	2.78127	1.50244	0.888439	0.324632	0.693466	-	HT	1.85117
GRMZM2G075140	83	very long chain fatty acid biosynthesis	0.00104316	KCS2	3-ketoacyl-CoA synthase 2	4:9744391-9747626	14.4569	1.50244	3.26638	1.95e-05	0.00104316	UP	Salinity	9.6223
GRMZM2G075140	83	very long chain fatty acid biosynthesis	0.00104316	KCS2	3-ketoacyl-CoA synthase 2	4:9744391-9747626	7.20438	1.50244	2.26157	0.0336984	0.24004	-	Drought	4.79512
GRMZM2G480516	88	wax esters biosynthesis I	0.0057211	FAR4	Uncharacterized protein	7:62990693-62997102	16.3355	15.8342	0.0449629	0.714797	0.924865	-	Cold	1.03166
GRMZM2G480516	88	wax esters biosynthesis I	0.0057211	FAR4	Uncharacterized protein	7:62990693-62997102	12.6744	15.8342	-0.321133	0.449094	0.877508	-	Salinity	0.800441
GRMZM2G480516	88	wax esters biosynthesis I	0.0057211	FAR4	Uncharacterized protein	7:62990693-62997102	3.02786	15.8342	-2.38668	0.000261366	0.0057211	DOWN	HT	0.191222
GRMZM2G480516	88	wax esters biosynthesis I	0.0057211	FAR4	Uncharacterized protein	7:62990693-62997102	7.57472	15.8342	-1.06378	0.0177348	0.154401	-	Drought	0.478376
GRMZM2G036217	90	wax esters biosynthesis I	0.00970598	FAR3	Male sterile protein homolog1	4:52923800-52927833	0	0.035847	-0.0508109	0.417044	0.762513	-	HT	0
GRMZM2G036217	90	wax esters biosynthesis I	0.00970598	FAR3	Male sterile protein homolog1	4:52923800-52927833	0.457178	0.035847	3.67283	0.0729837	0.379089	-	Drought	12.7536
GRMZM2G036217	90	wax esters biosynthesis I	0.00970598	FAR3	Male sterile protein homolog1	4:52923800-52927833	0	0.035847	-0.0508109	0.409258	0.794606	-	Cold	0
GRMZM2G036217	90	wax esters biosynthesis I	0.00970598	FAR3	Male sterile protein homolog1	4:52923800-52927833	1.34114	0.035847	5.22546	0.000333579	0.00970598	UP	Salinity	37.4129
GRMZM5G872443	91	wax esters biosynthesis II	0.0397629	-	Diacylglycerol O-acyltransferase 1	4:12033401-12046891	1.33618	5.24082	-1.97168	0.00312098	0.0397629	DOWN	HT	0.254956
GRMZM5G872443	91	wax esters biosynthesis II	0.0397629	-	Diacylglycerol O-acyltransferase 1	4:12033401-12046891	5.5914	5.24082	0.0934179	0.654715	0.929532	-	Drought	1.06689
GRMZM5G872443	91	wax esters biosynthesis II	0.0397629	-	Diacylglycerol O-acyltransferase 1	4:12033401-12046891	4.03263	5.24082	-0.378071	0.601277	0.895808	-	Cold	0.769466
GRMZM5G872443	91	wax esters biosynthesis II	0.0397629	-	Diacylglycerol O-acyltransferase 1	4:12033401-12046891	5.13998	5.24082	-0.0280291	0.79867	0.980714	-	Salinity	0.980759
GRMZM2G042356	92	wax esters biosynthesis II	1.28e-05	-	Diacylglycerol O-acyltransferase 1	4:162085764-162089095	37.3315	6.09051	2.61576	1.91e-07	1.28e-05	UP	HT	6.12945
GRMZM2G042356	92	wax esters biosynthesis II	1.28e-05	-	Diacylglycerol O-acyltransferase 1	4:162085764-162089095	10.6258	6.09051	0.80293	0.04981	0.304462	-	Cold	1.74464
GRMZM2G042356	92	wax esters biosynthesis II	1.28e-05	-	Diacylglycerol O-acyltransferase 1	4:162085764-162089095	4.31493	6.09051	-0.497227	0.176482	0.600757	-	Drought	0.708467
GRMZM2G042356	92	wax esters biosynthesis II	1.28e-05	-	Diacylglycerol O-acyltransferase 1	4:162085764-162089095	7.38216	6.09051	0.27748	0.814268	0.982862	-	Salinity	1.21208
GRMZM2G077375	93	wax esters biosynthesis II	0.0163216	WSD1-like	O-acyltransferase family protein	3:208615874-208618953	43.4765	18.1505	1.26023	0.0853226	0.455417	-	Salinity	2.39533
GRMZM2G077375	93	wax esters biosynthesis II	0.0163216	WSD1-like	O-acyltransferase family protein	3:208615874-208618953	54.4846	18.1505	1.58584	0.000781888	0.0163216	UP	Cold	3.00183
GRMZM2G077375	93	wax esters biosynthesis II	0.0163216	WSD1-like	O-acyltransferase family protein	3:208615874-208618953	10.6089	18.1505	-0.774731	0.345051	0.713986	-	HT	0.584498
GRMZM2G077375	93	wax esters biosynthesis II	0.0163216	WSD1-like	O-acyltransferase family protein	3:208615874-208618953	17.9224	18.1505	-0.0182457	0.58177	0.895628	-	Drought	0.987433
GRMZM2G075701	94	plant sterol biosynthesis	6.02e-05	CVP1,FRL1,SMT2	Sterol methyltransferase 2	1:8025216-8027013	41.3222	9.80412	2.07546	1.04e-06	6.02e-05	UP	Cold
GRMZM2G075701	94	plant sterol biosynthesis	6.02e-05	CVP1,FRL1,SMT2	Sterol methyltransferase 2	1:8025216-8027013	12.5301	9.80412	0.353934	0.691499	0.950172	-	Salinity
GRMZM2G075701	94	plant sterol biosynthesis	6.02e-05	CVP1,FRL1,SMT2	Sterol methyltransferase 2	1:8025216-8027013	9.30559	9.80412	-0.0752901	0.771121	0.932169	-	HT
GRMZM2G075701	94	plant sterol biosynthesis	6.02e-05	CVP1,FRL1,SMT2	Sterol methyltransferase 2	1:8025216-8027013	16.2513	9.80412	0.729096	0.486939	0.861189	-	Drought
GRMZM2G006937	95	plant sterol biosynthesis	1.96e-07	CAS1	Cycloartenol synthase 1	5:78289215-78344551	4.31368	5.36682	-0.315149	0.715387	0.925227	-	Cold
GRMZM2G006937	95	plant sterol biosynthesis	1.96e-07	CAS1	Cycloartenol synthase 1	5:78289215-78344551	10.6442	5.36682	0.987922	0.111411	0.52398	-	Salinity
GRMZM2G006937	95	plant sterol biosynthesis	1.96e-07	CAS1	Cycloartenol synthase 1	5:78289215-78344551	52.7993	5.36682	3.29838	1.85e-09	1.96e-07	UP	Drought
GRMZM2G006937	95	plant sterol biosynthesis	1.96e-07	CAS1	Cycloartenol synthase 1	5:78289215-78344551	1.33042	5.36682	-2.01219	0.00867238	0.0840053	-	HT
GRMZM2G177384	96	plant sterol biosynthesis	0.00946972	-	Uncharacterized protein	3:216337997-216339775	0.362598	0.501061	-0.466615	0.650891	0.949915	-	Salinity
GRMZM2G177384	96	plant sterol biosynthesis	0.00946972	-	Uncharacterized protein	3:216337997-216339775	0.0618743	0.501061	-3.01757	0.204859	0.566682	-	HT
GRMZM2G177384	96	plant sterol biosynthesis	0.00946972	-	Uncharacterized protein	3:216337997-216339775	5.42876	0.501061	3.43757	0.000459392	0.00946972	UP	Drought
GRMZM2G177384	96	plant sterol biosynthesis	0.00946972	-	Uncharacterized protein	3:216337997-216339775	0	0.501061	-0.585983	0.0104628	0.112839	-	Cold
GRMZM2G068465	97	plant sterol biosynthesis	4.95e-09	-	Putative cytochrome P450 superfamily protein; Uncharacterized protein	10:3065600-3069726	0.65811	1.55389	-1.23948	0.199316	0.619692	-	Cold
GRMZM2G068465	97	plant sterol biosynthesis	4.95e-09	-	Putative cytochrome P450 superfamily protein; Uncharacterized protein	10:3065600-3069726	4.86319	1.55389	1.64602	0.025165	0.220786	-	Salinity
GRMZM2G068465	97	plant sterol biosynthesis	4.95e-09	-	Putative cytochrome P450 superfamily protein; Uncharacterized protein	10:3065600-3069726	5.5645	1.55389	1.84037	0.0161401	0.144474	-	Drought
GRMZM2G068465	97	plant sterol biosynthesis	4.95e-09	-	Putative cytochrome P450 superfamily protein; Uncharacterized protein	10:3065600-3069726	16.7936	1.55389	3.43396	2.67e-11	4.95e-09	UP	HT
GRMZM2G091456	98	plant sterol biosynthesis	0.00148338	SQE1,XF1	FAD/NAD(P)-binding oxidoreductase	1:29400631-29405496	3.69764	5.28797	-0.51611	0.421374	0.804569	-	Cold
GRMZM2G091456	98	plant sterol biosynthesis	0.00148338	SQE1,XF1	FAD/NAD(P)-binding oxidoreductase	1:29400631-29405496	14.9812	5.28797	1.50237	0.0290246	0.218077	-	Drought
GRMZM2G091456	98	plant sterol biosynthesis	0.00148338	SQE1,XF1	FAD/NAD(P)-binding oxidoreductase	1:29400631-29405496	9.02128	5.28797	0.770619	0.108407	0.41593	-	HT
GRMZM2G091456	98	plant sterol biosynthesis	0.00148338	SQE1,XF1	FAD/NAD(P)-binding oxidoreductase	1:29400631-29405496	32.8519	5.28797	2.63519	3.04e-05	0.00148338	UP	Salinity
GRMZM2G105787	99	plant sterol biosynthesis	0.0112865	-	Squalene monooxygenase	9:145053375-145058293	1.1111	1.81647	-0.709147	0.558807	0.878548	-	Cold
GRMZM2G105787	99	plant sterol biosynthesis	0.0112865	-	Squalene monooxygenase	9:145053375-145058293	3.73681	1.81647	1.04067	0.129746	0.455786	-	HT
GRMZM2G105787	99	plant sterol biosynthesis	0.0112865	-	Squalene monooxygenase	9:145053375-145058293	9.81771	1.81647	2.43425	0.000400998	0.0112865	UP	Salinity
GRMZM2G105787	99	plant sterol biosynthesis	0.0112865	-	Squalene monooxygenase	9:145053375-145058293	3.9378	1.81647	1.11625	0.280023	0.724249	-	Drought
GRMZM2G315726	100	sphingolipid biosynthesis	0.0485214	LAG13	LAG1 longevity assurance homolog 3	5:204635834-204638513	8.96525	2.03951	2.13612	0.00691638	0.0918549	-	Salinity
GRMZM2G315726	100	sphingolipid biosynthesis	0.0485214	LAG13	LAG1 longevity assurance homolog 3	5:204635834-204638513	1.07129	2.03951	-0.928866	0.187573	0.605207	-	Cold
GRMZM2G315726	100	sphingolipid biosynthesis	0.0485214	LAG13	LAG1 longevity assurance homolog 3	5:204635834-204638513	0.763618	2.03951	-1.4173	0.117055	0.432614	-	HT
GRMZM2G315726	100	sphingolipid biosynthesis	0.0485214	LAG13	LAG1 longevity assurance homolog 3	5:204635834-204638513	0.533664	2.03951	-1.93421	0.00352726	0.0485214	DOWN	Drought
GRMZM2G083427	101	sphingolipid biosynthesis	0.00262336	-	ASC1-like protein; Uncharacterized protein	9:141080288-141089484	7.06955	6.69476	0.0785876	0.589092	0.899792	-	Drought
GRMZM2G083427	101	sphingolipid biosynthesis	0.00262336	-	ASC1-like protein; Uncharacterized protein	9:141080288-141089484	6.96004	6.69476	0.0560634	0.897471	1	-	Salinity
GRMZM2G083427	101	sphingolipid biosynthesis	0.00262336	-	ASC1-like protein; Uncharacterized protein	9:141080288-141089484	1.27557	6.69476	-2.39189	0.000100557	0.00262336	DOWN	HT
GRMZM2G083427	101	sphingolipid biosynthesis	0.00262336	-	ASC1-like protein; Uncharacterized protein	9:141080288-141089484	7.93718	6.69476	0.245594	0.369839	0.774899	-	Cold
GRMZM5G878139	102	phospholipid biosynthesis II	0.0006659	-	1-acyl-sn-glycerol-3-phosphate acyltransferase PLS1; Uncharacterized protein	4:4398962-4410023	8.25618	11.0379	-0.418924	0.376593	0.839516	-	Salinity
GRMZM5G878139	102	phospholipid biosynthesis II	0.0006659	-	1-acyl-sn-glycerol-3-phosphate acyltransferase PLS1; Uncharacterized protein	4:4398962-4410023	9.92154	11.0379	-0.153834	0.349686	0.782144	-	Drought
GRMZM5G878139	102	phospholipid biosynthesis II	0.0006659	-	1-acyl-sn-glycerol-3-phosphate acyltransferase PLS1; Uncharacterized protein	4:4398962-4410023	15.3219	11.0379	0.473126	0.179975	0.594967	-	Cold
GRMZM5G878139	102	phospholipid biosynthesis II	0.0006659	-	1-acyl-sn-glycerol-3-phosphate acyltransferase PLS1; Uncharacterized protein	4:4398962-4410023	48.8079	11.0379	2.14465	1.92e-05	0.0006659	UP	HT
GRMZM2G109967	103	phospholipid biosynthesis II	0.0309672	-	CDP-diacylglycerol--glycerol-3-phosphate 3-phosphatidyltransferase	1:43233845-43241183	26.4026	7.95468	1.73081	0.00198068	0.0309672	UP	Drought
GRMZM2G109967	103	phospholipid biosynthesis II	0.0309672	-	CDP-diacylglycerol--glycerol-3-phosphate 3-phosphatidyltransferase	1:43233845-43241183	13.3714	7.95468	0.749271	0.0519456	0.312515	-	Cold
GRMZM2G109967	103	phospholipid biosynthesis II	0.0309672	-	CDP-diacylglycerol--glycerol-3-phosphate 3-phosphatidyltransferase	1:43233845-43241183	11.9666	7.95468	0.589136	0.442812	0.874249	-	Salinity
GRMZM2G109967	103	phospholipid biosynthesis II	0.0309672	-	CDP-diacylglycerol--glycerol-3-phosphate 3-phosphatidyltransferase	1:43233845-43241183	9.49497	7.95468	0.25536	0.430745	0.773146	-	HT
GRMZM2G124313	104	phospholipid biosynthesis II	0.0123389	-	CDP-diacylglycerol--glycerol-3-phosphate 3-phosphatidyltransferase	9:138934547-138939905	14.1959	7.3592	0.947855	0.141252	0.58256	-	Salinity
GRMZM2G124313	104	phospholipid biosynthesis II	0.0123389	-	CDP-diacylglycerol--glycerol-3-phosphate 3-phosphatidyltransferase	9:138934547-138939905	26.9392	7.3592	1.87208	0.000633027	0.0123389	UP	Drought
GRMZM2G124313	104	phospholipid biosynthesis II	0.0123389	-	CDP-diacylglycerol--glycerol-3-phosphate 3-phosphatidyltransferase	9:138934547-138939905	10.7457	7.3592	0.546139	0.240515	0.611859	-	HT
GRMZM2G124313	104	phospholipid biosynthesis II	0.0123389	-	CDP-diacylglycerol--glycerol-3-phosphate 3-phosphatidyltransferase	9:138934547-138939905	5.5712	7.3592	-0.401561	0.587223	0.888754	-	Cold
GRMZM2G059445	105	phospholipid biosynthesis II	0.0243142	CCT2	Phosphorylcholine cytidylyltransferase2	4:31129935-31132120	0.464877	0.541143	-0.219162	0.768947	0.972089	-	Salinity
GRMZM2G059445	105	phospholipid biosynthesis II	0.0243142	CCT2	Phosphorylcholine cytidylyltransferase2	4:31129935-31132120	0.39874	0.541143	-0.440561	0.80534	0.96062	-	Cold
GRMZM2G059445	105	phospholipid biosynthesis II	0.0243142	CCT2	Phosphorylcholine cytidylyltransferase2	4:31129935-31132120	0.899271	0.541143	0.732746	0.723276	0.937446	-	Drought
GRMZM2G059445	105	phospholipid biosynthesis II	0.0243142	CCT2	Phosphorylcholine cytidylyltransferase2	4:31129935-31132120	3.20739	0.541143	2.56732	0.00161794	0.0243142	UP	HT
GRMZM2G132898	106	phospholipid biosynthesis II	0.0279454	CCT2	Phosphorylcholine cytidylyltransferase2	1:105679394-105683376	11.2361	8.74693	0.361293	0.330339	0.748718	-	Cold
GRMZM2G132898	106	phospholipid biosynthesis II	0.0279454	CCT2	Phosphorylcholine cytidylyltransferase2	1:105679394-105683376	10.2549	8.74693	0.229471	0.432313	0.774203	-	HT
GRMZM2G132898	106	phospholipid biosynthesis II	0.0279454	CCT2	Phosphorylcholine cytidylyltransferase2	1:105679394-105683376	43.7373	8.74693	2.32202	2.25e-05	0.000723793	UP	Drought
GRMZM2G132898	106	phospholipid biosynthesis II	0.0279454	CCT2	Phosphorylcholine cytidylyltransferase2	1:105679394-105683376	42.0602	8.74693	2.26561	0.00132554	0.0279454	UP	Salinity
GRMZM2G425249	107	phospholipid biosynthesis II	0.0148071	-	Choline ethanolamine kinase; Uncharacterized protein	3:202868079-202872204	20.8012	34.9969	-0.750562	0.0208854	0.17335	-	Drought
GRMZM2G425249	107	phospholipid biosynthesis II	0.0148071	-	Choline ethanolamine kinase; Uncharacterized protein	3:202868079-202872204	44.9748	34.9969	0.361891	0.644374	0.949317	-	Salinity
GRMZM2G425249	107	phospholipid biosynthesis II	0.0148071	-	Choline ethanolamine kinase; Uncharacterized protein	3:202868079-202872204	11.3993	34.9969	-1.61829	0.000687173	0.0148071	DOWN	Cold
GRMZM2G425249	107	phospholipid biosynthesis II	0.0148071	-	Choline ethanolamine kinase; Uncharacterized protein	3:202868079-202872204	43.2705	34.9969	0.306159	0.416062	0.762513	-	HT
GRMZM2G156729	108	phospholipid biosynthesis II	0.0367596	GPAT3	Glycerol-3-phosphate acyltransferase 1	1:295523278-295525470	0.747404	0.551828	0.43767	0.701181	0.924163	-	Cold
GRMZM2G156729	108	phospholipid biosynthesis II	0.0367596	GPAT3	Glycerol-3-phosphate acyltransferase 1	1:295523278-295525470	3.81926	0.551828	2.791	0.0278005	0.23459	-	Salinity
GRMZM2G156729	108	phospholipid biosynthesis II	0.0367596	GPAT3	Glycerol-3-phosphate acyltransferase 1	1:295523278-295525470	0.217553	0.551828	-1.34285	0.537547	0.837555	-	HT
GRMZM2G156729	108	phospholipid biosynthesis II	0.0367596	GPAT3	Glycerol-3-phosphate acyltransferase 1	1:295523278-295525470	6.947	0.551828	3.6541	0.00247366	0.0367596	UP	Drought
GRMZM2G166176	109	phospholipid biosynthesis II	0.00294463	GPAT5	Glycerol-3-phosphate acyltransferase 5	8:115645735-115648165	1.14115	0	1.09839	0.00011523	0.00294464	UP	HT
GRMZM2G166176	109	phospholipid biosynthesis II	0.00294463	GPAT5	Glycerol-3-phosphate acyltransferase 5	8:115645735-115648165	1.22228	0	1.15204	0.00117747	0.022192	UP	Cold
GRMZM2G166176	109	phospholipid biosynthesis II	0.00294463	GPAT5	Glycerol-3-phosphate acyltransferase 5	8:115645735-115648165	0.669626	0	0.739525	0.010599	0.108319	-	Drought
GRMZM2G166176	109	phospholipid biosynthesis II	0.00294463	GPAT5	Glycerol-3-phosphate acyltransferase 5	8:115645735-115648165	0.252925	0	0.3253	0.0221315	0.20373	-	Salinity
GRMZM2G170400	110	phospholipid biosynthesis II	2.64e-09	-	S-adenosyl-L-methionine phosphoethanolamine N-methyltransferase; Uncharacterized protein	6:162503096-162507889	14.2601	0.149865	6.57217	1.63e-11	2.64e-09	UP	Drought
GRMZM2G170400	110	phospholipid biosynthesis II	2.64e-09	-	S-adenosyl-L-methionine phosphoethanolamine N-methyltransferase; Uncharacterized protein	6:162503096-162507889	0.443907	0.149865	1.56659	0.38589	0.847217	-	Salinity
GRMZM2G170400	110	phospholipid biosynthesis II	2.64e-09	-	S-adenosyl-L-methionine phosphoethanolamine N-methyltransferase; Uncharacterized protein	6:162503096-162507889	0.16416	0.149865	0.131441	0.855148	0.967661	-	HT
GRMZM2G170400	110	phospholipid biosynthesis II	2.64e-09	-	S-adenosyl-L-methionine phosphoethanolamine N-methyltransferase; Uncharacterized protein	6:162503096-162507889	0.131028	0.149865	-0.193786	0.977324	1	-	Cold
GRMZM2G477340	111	phospholipid biosynthesis II	0.0419563	-	Uncharacterized protein	8:65803599-65809815	2.74692	4.00686	-0.544659	0.669354	0.904155	-	HT
GRMZM2G477340	111	phospholipid biosynthesis II	0.0419563	-	Uncharacterized protein	8:65803599-65809815	4.31897	4.00686	0.108214	0.993905	1	-	Salinity
GRMZM2G477340	111	phospholipid biosynthesis II	0.0419563	-	Uncharacterized protein	8:65803599-65809815	12.3368	4.00686	1.62243	0.0599131	0.338894	-	Drought
GRMZM2G477340	111	phospholipid biosynthesis II	0.0419563	-	Uncharacterized protein	8:65803599-65809815	14.7463	4.00686	1.87981	0.00268405	0.0419563	UP	Cold
GRMZM2G110834	112	phospholipid biosynthesis II	0.0162972	-	Uncharacterized protein	3:26446602-26454329	0.731598	0.258926	1.49851	0.411639	0.823719	-	Drought
GRMZM2G110834	112	phospholipid biosynthesis II	0.0162972	-	Uncharacterized protein	3:26446602-26454329	0.253356	0.258926	-0.0313742	0.929274	0.996569	-	HT
GRMZM2G110834	112	phospholipid biosynthesis II	0.0162972	-	Uncharacterized protein	3:26446602-26454329	4.36443	0.258926	4.07518	0.000656969	0.0162972	UP	Salinity
GRMZM2G110834	112	phospholipid biosynthesis II	0.0162972	-	Uncharacterized protein	3:26446602-26454329	0.450546	0.258926	0.799136	0.518825	0.858148	-	Cold
GRMZM2G060886	113	phospholipid biosynthesis II	0.000139321	PMEAMT	S-adenosyl-L-methionine-dependent methyltransferases	8:152130931-152135975	35.4376	27.3222	0.375207	0.660889	0.950172	-	Salinity
GRMZM2G060886	113	phospholipid biosynthesis II	0.000139321	PMEAMT	S-adenosyl-L-methionine-dependent methyltransferases	8:152130931-152135975	8.59054	27.3222	-1.66925	0.000517341	0.0118804	DOWN	Cold
GRMZM2G060886	113	phospholipid biosynthesis II	0.000139321	PMEAMT	S-adenosyl-L-methionine-dependent methyltransferases	8:152130931-152135975	103.745	27.3222	1.92489	0.000551446	0.01052	UP	HT
GRMZM2G060886	113	phospholipid biosynthesis II	0.000139321	PMEAMT	S-adenosyl-L-methionine-dependent methyltransferases	8:152130931-152135975	195.13	27.3222	2.83629	3.3e-06	0.000139321	UP	Drought
GRMZM2G034697	114	phospholipid biosynthesis II	0.0296132	PLMT	Phospholipid N-methyltransferase	4:136984904-136988169	9.44078	9.87673	-0.0651285	0.719147	0.956536	-	Salinity
GRMZM2G034697	114	phospholipid biosynthesis II	0.0296132	PLMT	Phospholipid N-methyltransferase	4:136984904-136988169	6.62899	9.87673	-0.575244	0.0915691	0.43038	-	Drought
GRMZM2G034697	114	phospholipid biosynthesis II	0.0296132	PLMT	Phospholipid N-methyltransferase	4:136984904-136988169	11.6295	9.87673	0.235684	0.446564	0.824344	-	Cold
GRMZM2G034697	114	phospholipid biosynthesis II	0.0296132	PLMT	Phospholipid N-methyltransferase	4:136984904-136988169	24.0238	9.87673	1.28236	0.00209591	0.0296132	UP	HT
GRMZM2G104538	115	phospholipid biosynthesis II	0.0137453	-	Probable phytol kinase chloroplastic	2:2500510-2502357	12.268	8.68687	0.497996	0.688077	0.937168	-	Drought
GRMZM2G104538	115	phospholipid biosynthesis II	0.0137453	-	Probable phytol kinase chloroplastic	2:2500510-2502357	3.7583	8.68687	-1.20875	0.0108052	0.115191	-	Cold
GRMZM2G104538	115	phospholipid biosynthesis II	0.0137453	-	Probable phytol kinase chloroplastic	2:2500510-2502357	13.0823	8.68687	0.590708	0.3647	0.838605	-	Salinity
GRMZM2G104538	115	phospholipid biosynthesis II	0.0137453	-	Probable phytol kinase chloroplastic	2:2500510-2502357	2.05223	8.68687	-2.08164	0.000781056	0.0137453	DOWN	HT
GRMZM2G059445	116	phosphatidylcholine biosynthesis I	0.0243142	-	Uncharacterized protein	4:31129935-31132120	0.464877	0.541143	-0.219162	0.768947	0.972089	-	Salinity
GRMZM2G059445	116	phosphatidylcholine biosynthesis I	0.0243142	-	Uncharacterized protein	4:31129935-31132120	0.39874	0.541143	-0.440561	0.80534	0.96062	-	Cold
GRMZM2G059445	116	phosphatidylcholine biosynthesis I	0.0243142	-	Uncharacterized protein	4:31129935-31132120	0.899271	0.541143	0.732746	0.723276	0.937446	-	Drought
GRMZM2G059445	116	phosphatidylcholine biosynthesis I	0.0243142	-	Uncharacterized protein	4:31129935-31132120	3.20739	0.541143	2.56732	0.00161794	0.0243142	UP	HT
GRMZM2G132898	117	phosphatidylcholine biosynthesis I	0.0279454	-	Choline-phosphate cytidylyltransferase B; Uncharacterized protein	1:105679394-105683376	11.2361	8.74693	0.361293	0.330339	0.748718	-	Cold
GRMZM2G132898	117	phosphatidylcholine biosynthesis I	0.0279454	-	Choline-phosphate cytidylyltransferase B; Uncharacterized protein	1:105679394-105683376	10.2549	8.74693	0.229471	0.432313	0.774203	-	HT
GRMZM2G132898	117	phosphatidylcholine biosynthesis I	0.0279454	-	Choline-phosphate cytidylyltransferase B; Uncharacterized protein	1:105679394-105683376	43.7373	8.74693	2.32202	2.25e-05	0.000723793	UP	Drought
GRMZM2G132898	117	phosphatidylcholine biosynthesis I	0.0279454	-	Choline-phosphate cytidylyltransferase B; Uncharacterized protein	1:105679394-105683376	42.0602	8.74693	2.26561	0.00132554	0.0279454	UP	Salinity
GRMZM2G425249	118	phosphatidylcholine biosynthesis I	0.0148071	-	Choline ethanolamine kinase; Uncharacterized protein	3:202868079-202872204	20.8012	34.9969	-0.750562	0.0208854	0.17335	-	Drought
GRMZM2G425249	118	phosphatidylcholine biosynthesis I	0.0148071	-	Choline ethanolamine kinase; Uncharacterized protein	3:202868079-202872204	44.9748	34.9969	0.361891	0.644374	0.949317	-	Salinity
GRMZM2G425249	118	phosphatidylcholine biosynthesis I	0.0148071	-	Choline ethanolamine kinase; Uncharacterized protein	3:202868079-202872204	11.3993	34.9969	-1.61829	0.000687173	0.0148071	DOWN	Cold
GRMZM2G425249	118	phosphatidylcholine biosynthesis I	0.0148071	-	Choline ethanolamine kinase; Uncharacterized protein	3:202868079-202872204	43.2705	34.9969	0.306159	0.416062	0.762513	-	HT
GRMZM2G064701	119	phospholipid/glycolipid desaturation	0.00732979	FAD2	Fatty acid desaturase 2	4:162287173-162296056	2.37867	2.68897	-0.176896	0.40878	0.823599	-	Drought
GRMZM2G064701	119	phospholipid/glycolipid desaturation	0.00732979	FAD2	Fatty acid desaturase 2	4:162287173-162296056	0.458639	2.68897	-2.55162	0.000284857	0.00732979	DOWN	Cold
GRMZM2G064701	119	phospholipid/glycolipid desaturation	0.00732979	FAD2	Fatty acid desaturase 2	4:162287173-162296056	0.550814	2.68897	-2.28742	0.0134197	0.114565	-	HT
GRMZM2G064701	119	phospholipid/glycolipid desaturation	0.00732979	FAD2	Fatty acid desaturase 2	4:162287173-162296056	2.88176	2.68897	0.0999001	0.945835	1	-	Salinity
GRMZM2G074401	120	phospholipid/glycolipid desaturation	0.000778442	FAD8	Fatty acid desaturase 8	1:44805347-44808260	128.679	160.358	-0.317525	0.388751	0.849556	-	Salinity
GRMZM2G074401	120	phospholipid/glycolipid desaturation	0.000778442	FAD8	Fatty acid desaturase 8	1:44805347-44808260	203.425	160.358	0.343197	0.237376	0.66411	-	Cold
GRMZM2G074401	120	phospholipid/glycolipid desaturation	0.000778442	FAD8	Fatty acid desaturase 8	1:44805347-44808260	47.8832	160.358	-1.7437	2.44e-05	0.000778442	DOWN	Drought
GRMZM2G074401	120	phospholipid/glycolipid desaturation	0.000778442	FAD8	Fatty acid desaturase 8	1:44805347-44808260	38.7655	160.358	-2.04845	0.00182586	0.0267347	DOWN	HT
GRMZM2G128971	121	phospholipid/glycolipid desaturation	0.0484202	FAD8	Fatty acid desaturase 8	9:138099701-138102875	136.074	62.4058	1.12464	0.162039	0.620737	-	Salinity
GRMZM2G128971	121	phospholipid/glycolipid desaturation	0.0484202	FAD8	Fatty acid desaturase 8	9:138099701-138102875	16.3122	62.4058	-1.93573	0.0185838	0.143021	-	HT
GRMZM2G128971	121	phospholipid/glycolipid desaturation	0.0484202	FAD8	Fatty acid desaturase 8	9:138099701-138102875	16.3256	62.4058	-1.93455	0.00325646	0.0484202	DOWN	Cold
GRMZM2G128971	121	phospholipid/glycolipid desaturation	0.0484202	FAD8	Fatty acid desaturase 8	9:138099701-138102875	78.1293	62.4058	0.324182	0.994947	1	-	Drought
